# Supplementary material for: 6-Chloro-2-cyclo­propyl-4-(trifluoro­meth­yl)quinoline
Source: Acta Crystallogr Sect E Struct Rep Online. 2011 Feb 5;67(Pt 3):o564. doi: 10.1107/S1600536811003746 (PMC3051946; doi:10.1107/S1600536811003746)
Supplement: Supplementary file 1 [file e-67-0o564-sup1.cif]

##############################################################################
###                                                                        ###
###        Electronic paper (Acta Crystallographica Section E)             ###
###                                                                        ###
##############################################################################
#                                                                            #
# This CIF contains the data in a paper accepted for publication in Acta     #
# Crystallographica Section E. It conforms to the requirements of Notes      #
# for Authors for Section E, and has been peer reviewed under the auspices   #
# of the IUCr Commission on Journals.                                        #
#                                                                            #
# Full details of the Crystallographic Information File format               #
# are given in the paper "The Crystallographic Information File (CIF):       #
# a New Standard Archive File for Crystallography" by S. R. Hall, F. H.      #
# Allen and I. D. Brown [Acta Cryst. (1991), A47, 655-685].                  #
#                                                                            #
# The current version of the core CIF dictionary is obtainable from          #
# ftp://ftp.iucr.org/pub/cif_core.dic. The current version number is 2.4.    #
#                                                                            #
# Software is freely available for graphical display of the structure(s) in  #
# this CIF.  For information consult the CIF home page http://www.iucr.org/  #
# cif/home.html                                                              #
#                                                                            #
# This file may be used for bona fide research purposes within the           #
# scientific community so long as proper attribution is given to the journal # 
# article from which it was obtained.                                        #
#                                                                            #
##############################################################################
                                             
data_I
_audit_creation_method     SHELXL-97
_chemical_name_systematic
;
6-Chloro-2-cyclopropyl-4-(trifluoromethyl)quinoline
;
_chemical_name_common     ?
_chemical_formula_moiety     'C13 H9 Cl F3 N'
_chemical_formula_sum     'C13 H9 Cl F3 N'
_chemical_formula_iupac     'C13 H9 Cl F3 N'
_chemical_formula_weight     271.66
_chemical_melting_point     335
_symmetry_cell_setting     monoclinic
_symmetry_space_group_name_H-M     'P 21/c'
_symmetry_space_group_name_Hall     '-P 2ybc'
loop_
    _symmetry_equiv_pos_as_xyz
    'x, y, z'
    '-x, y+1/2, -z+1/2'
    '-x, -y, -z'
    'x, -y-1/2, z-1/2'
_cell_length_a     13.8482(19)
_cell_length_b     5.0534(8)
_cell_length_c     18.048(3)
_cell_angle_alpha     90.00
_cell_angle_beta     107.503(17)
_cell_angle_gamma     90.00
_cell_volume     1204.5(3)
_cell_formula_units_Z     4
_cell_measurement_reflns_used     2105
_cell_measurement_theta_min     2.37
_cell_measurement_theta_max     25.00
_cell_measurement_temperature     293(2)
_exptl_crystal_description     Plate
_exptl_crystal_colour     colourless
_exptl_crystal_size_max     0.22
_exptl_crystal_size_mid     0.15
_exptl_crystal_size_min     0.12
_exptl_crystal_density_diffrn     1.498
_exptl_crystal_density_meas     ?
_exptl_crystal_density_method     'not measured'
_exptl_crystal_F_000     552
_exptl_absorpt_coefficient_mu     0.334
_exptl_absorpt_correction_type     multi-scan
_exptl_absorpt_process_details
                           '(<i>CrysAlis PRO RED</i>; Oxford Diffraction, 2010)'
_exptl_absorpt_correction_T_min     0.942
_exptl_absorpt_correction_T_max     0.961
_exptl_special_details
;
<i>CrysAlis PRO</i>, Oxford Diffraction Ltd., Version 1.171.33.55 (release
05--01--2010 CrysAlis171. NET) Empirical absorption correction using spherical
harmonics, implemented in SCALE3 ABSPACK scaling algorithm.
;
_diffrn_ambient_temperature     293(2)
_diffrn_radiation_type     MoK\a
_diffrn_radiation_wavelength     0.71073
_diffrn_radiation_source     'Enhance (Mo) X-ray Source'
_diffrn_radiation_monochromator     graphite
_diffrn_measurement_device_type
;
Oxford Diffraction Xcalibur
;
_diffrn_measurement_method     \w
_diffrn_detector_area_resol_mean     16.0839
_diffrn_reflns_number     11631
_diffrn_reflns_av_R_equivalents     0.0923
_diffrn_reflns_av_sigmaI/netI     0.0975
_diffrn_reflns_theta_min     2.37
_diffrn_reflns_theta_max     25.00
_diffrn_reflns_theta_full     25.00
_diffrn_measured_fraction_theta_max     1.000
_diffrn_measured_fraction_theta_full     1.000
_diffrn_reflns_limit_h_min     -16
_diffrn_reflns_limit_h_max     16
_diffrn_reflns_limit_k_min     -6
_diffrn_reflns_limit_k_max     6
_diffrn_reflns_limit_l_min     -21
_diffrn_reflns_limit_l_max     21
_diffrn_standards_number     0
_diffrn_standards_interval_count     ?
_diffrn_standards_interval_time     ?
_diffrn_standards_decay_%     ?
_refine_special_details
;
Refinement of <i>F</i>^2^ against ALL reflections. The weighted <i>R</i>-factor
<i>wR</i> and goodness of fit <i>S</i> are based on <i>F</i>^2^, conventional
<i>R</i>-factors <i>R</i> are based on <i>F</i>, with <i>F</i> set to zero for
negative <i>F</i>^2^. The threshold expression of <i>F</i>^2^ >
2\s(<i>F</i>^2^) is used only for calculating <i>R</i>-factors(gt) <i>etc</i>.
and is not relevant to the choice of reflections for refinement.
<i>R</i>-factors based on <i>F</i>^2^ are statistically about twice as large
as those based on <i>F</i>, and <i>R</i>- factors based on ALL data will be
even larger.
;
_reflns_number_total     2105
_reflns_number_gt     946
_reflns_threshold_expression     I>2\s(I)
_refine_ls_structure_factor_coef     Fsqd
_refine_ls_matrix_type     full
_refine_ls_R_factor_all     0.1272
_refine_ls_R_factor_gt     0.0409
_refine_ls_wR_factor_gt     0.0685
_refine_ls_wR_factor_ref     0.0814
_refine_ls_goodness_of_fit_ref     0.779
_refine_ls_restrained_S_all     0.779
_refine_ls_number_reflns     2105
_refine_ls_number_parameters     164
_refine_ls_number_restraints     0
_refine_ls_hydrogen_treatment     constr
_refine_ls_weighting_scheme     calc
_refine_ls_weighting_details
         'calc w=1/[\s^2^(Fo^2^)+(0.0334P)^2^+0.0000P] where P=(Fo^2^+2Fc^2^)/3'
_atom_sites_solution_hydrogens     geom
_atom_sites_solution_primary     direct
_atom_sites_solution_secondary     difmap
_refine_ls_shift/su_max     0.004
_refine_ls_shift/su_mean     0.001
_refine_diff_density_max     0.134
_refine_diff_density_min     -0.168
_refine_ls_extinction_method     '<i>SHELXL97</i> (Sheldrick, 2008)'
_refine_ls_extinction_coef     0.0045(8)
_refine_ls_extinction_expression
                                  'Fc^*^=kFc[1+0.001xFc^2^\l^3^/sin(2\q)]^-1/4^'
loop_
    _atom_type_symbol
    _atom_type_description
    _atom_type_scat_dispersion_real
    _atom_type_scat_dispersion_imag
    _atom_type_scat_source
    'C' 'C' 0.0033 0.0016
                         'International Tables Vol C Tables 4.2.6.8 and 6.1.1.4'
    'H' 'H' 0.0000 0.0000
                         'International Tables Vol C Tables 4.2.6.8 and 6.1.1.4'
    'N' 'N' 0.0061 0.0033
                         'International Tables Vol C Tables 4.2.6.8 and 6.1.1.4'
    'F' 'F' 0.0171 0.0103
                         'International Tables Vol C Tables 4.2.6.8 and 6.1.1.4'
    'Cl' 'Cl' 0.1484 0.1585
                         'International Tables Vol C Tables 4.2.6.8 and 6.1.1.4'
_computing_data_collection
;
<i>CrysAlis PRO CCD</i> (Oxford Diffraction, 2010)
;
_computing_cell_refinement
;
<i>CrysAlis PRO CCD</i> (Oxford Diffraction, 2010)
;
_computing_data_reduction
;
<i>CrysAlis PRO RED</i> (Oxford Diffraction, 2010)
;
_computing_structure_solution     '<i>SHELXS97</i> (Sheldrick, 2008)'
_computing_structure_refinement     '<i>SHELXL97</i> (Sheldrick, 2008)'
_computing_molecular_graphics
;
<i>ORTEP-3</i> (Farrugia, 1997) and <i>CAMERON</i> (Watkin <i>et
al.</i>, 1993)
;
_computing_publication_material     '<i>WinGX</i> (Farrugia, 1999)'
loop_
    _atom_site_type_symbol
    _atom_site_label
    _atom_site_fract_x
    _atom_site_fract_y
    _atom_site_fract_z
    _atom_site_U_iso_or_equiv
    _atom_site_adp_type
    _atom_site_calc_flag
    _atom_site_refinement_flags
    _atom_site_occupancy
    _atom_site_disorder_assembly
    _atom_site_disorder_group
    Cl Cl1 0.24504(7) -0.53695(16) 0.14138(5) 0.0724(3) Uani d . 1 . .
    F F1 0.53230(12) 0.2294(4) 0.43406(12) 0.1017(8) Uani d . 1 . .
    F F2 0.49335(13) 0.1618(4) 0.31203(13) 0.0964(7) Uani d . 1 . .
    F F3 0.49773(12) -0.1595(4) 0.38888(11) 0.0896(7) Uani d . 1 . .
    N N9 0.15811(17) 0.2481(4) 0.35357(14) 0.0463(6) Uani d . 1 . .
    C C1 0.1215(2) 0.4767(6) 0.49521(17) 0.0629(9) Uani d . 1 . .
    H H1A 0.0846 0.3137 0.4779 0.076 Uiso calc R 1 . .
    H H1B 0.1300 0.5228 0.5490 0.076 Uiso calc R 1 . .
    C C2 0.2051(2) 0.5449(6) 0.46255(18) 0.0612(9) Uani d . 1 . .
    H H2 0.2623 0.6398 0.4980 0.073 Uiso calc R 1 . .
    C C3 0.1078(2) 0.6908(6) 0.43962(19) 0.0695(10) Uani d . 1 . .
    H H3A 0.1077 0.8701 0.4588 0.083 Uiso calc R 1 . .
    H H3B 0.0624 0.6610 0.3878 0.083 Uiso calc R 1 . .
    C C4 0.2319(2) 0.3623(5) 0.40752(17) 0.0486(8) Uani d . 1 . .
    C C5 0.3343(2) 0.3113(6) 0.41542(17) 0.0542(9) Uani d . 1 . .
    H H5 0.3843 0.3978 0.4540 0.065 Uiso calc R 1 . .
    C C6 0.3612(2) 0.1390(6) 0.36802(17) 0.0463(8) Uani d . 1 . .
    C C7 0.2855(2) 0.0029(5) 0.30968(16) 0.0401(7) Uani d . 1 . .
    C C8 0.1844(2) 0.0691(5) 0.30551(16) 0.0405(7) Uani d . 1 . .
    C C10 0.4703(3) 0.0937(8) 0.3759(2) 0.0678(10) Uani d . 1 . .
    C C11 0.3025(2) -0.1850(5) 0.25749(16) 0.0452(8) Uani d . 1 . .
    H H11 0.3683 -0.2290 0.2591 0.054 Uiso calc R 1 . .
    C C12 0.2229(2) -0.3017(5) 0.20490(16) 0.0456(8) Uani d . 1 . .
    C C13 0.1232(2) -0.2394(6) 0.19959(16) 0.0489(8) Uani d . 1 . .
    H H13 0.0699 -0.3229 0.1630 0.059 Uiso calc R 1 . .
    C C14 0.1044(2) -0.0553(6) 0.24840(16) 0.0464(8) Uani d . 1 . .
    H H14 0.0378 -0.0105 0.2442 0.056 Uiso calc R 1 . .
loop_
    _atom_site_aniso_label
    _atom_site_aniso_U_11
    _atom_site_aniso_U_22
    _atom_site_aniso_U_33
    _atom_site_aniso_U_12
    _atom_site_aniso_U_13
    _atom_site_aniso_U_23
    Cl1 0.0857(7) 0.0722(6) 0.0640(6) -0.0003(5) 0.0296(5) -0.0188(5)
    F1 0.0448(12) 0.1346(18) 0.1136(18) -0.0181(12) 0.0057(12) -0.0505(15)
    F2 0.0542(13) 0.148(2) 0.1014(19) -0.0123(12) 0.0445(12) 0.0029(14)
    F3 0.0516(12) 0.0939(15) 0.1143(18) 0.0143(11) 0.0113(11) -0.0095(13)
    N9 0.0436(15) 0.0528(16) 0.0448(16) -0.0020(14) 0.0165(13) -0.0026(14)
    C1 0.085(3) 0.058(2) 0.057(2) 0.0067(19) 0.0374(19) -0.0017(19)
    C2 0.049(2) 0.071(2) 0.066(2) -0.0092(19) 0.0205(19) -0.024(2)
    C3 0.095(3) 0.051(2) 0.068(3) 0.011(2) 0.032(2) 0.0001(19)
    C4 0.044(2) 0.055(2) 0.051(2) -0.0035(17) 0.0208(18) -0.0058(17)
    C5 0.044(2) 0.063(2) 0.054(2) -0.0126(17) 0.0135(17) -0.0157(17)
    C6 0.037(2) 0.055(2) 0.049(2) 0.0002(16) 0.0153(17) -0.0012(16)
    C7 0.036(2) 0.0463(19) 0.0404(18) -0.0017(15) 0.0158(15) 0.0033(16)
    C8 0.044(2) 0.0452(18) 0.0351(18) -0.0051(16) 0.0169(16) 0.0028(15)
    C10 0.051(3) 0.078(3) 0.077(3) -0.003(2) 0.023(2) -0.013(2)
    C11 0.0381(19) 0.0523(19) 0.049(2) 0.0010(16) 0.0191(17) 0.0017(17)
    C12 0.053(2) 0.0478(19) 0.0413(19) -0.0054(17) 0.0221(17) -0.0045(15)
    C13 0.045(2) 0.055(2) 0.046(2) -0.0110(17) 0.0128(17) -0.0012(17)
    C14 0.0364(18) 0.056(2) 0.048(2) -0.0007(16) 0.0144(17) -0.0033(17)
_geom_special_details
;
All s.u.'s (except the s.u. in the dihedral angle between two l.s. planes) are
estimated using the full covariance matrix. The cell s.u.'s are taken into
account individually in the estimation of s.u.'s in distances, angles and
torsion angles; correlations between s.u.'s in cell parameters are only used
when they are defined by crystal symmetry. An approximate (isotropic)
treatment of cell s.u.'s is used for estimating s.u.'s involving l.s. planes.
;
loop_
    _geom_bond_atom_site_label_1
    _geom_bond_atom_site_label_2
    _geom_bond_site_symmetry_2
    _geom_bond_distance
    _geom_bond_publ_flag
    Cl1 C12 . 1.741(3) ?
    F1 C10 . 1.329(3) ?
    F2 C10 . 1.330(4) ?
    F3 C10 . 1.335(3) ?
    N9 C4 . 1.314(3) ?
    N9 C8 . 1.376(3) ?
    C1 C3 . 1.449(4) ?
    C1 C2 . 1.490(4) ?
    C1 H1A . 0.9700 ?
    C1 H1B . 0.9700 ?
    C2 C3 . 1.481(4) ?
    C2 C4 . 1.482(4) ?
    C2 H2 . 0.9800 ?
    C3 H3A . 0.9700 ?
    C3 H3B . 0.9700 ?
    C4 C5 . 1.406(4) ?
    C5 C6 . 1.349(3) ?
    C5 H5 . 0.9300 ?
    C6 C7 . 1.420(3) ?
    C6 C10 . 1.492(4) ?
    C7 C11 . 1.406(3) ?
    C7 C8 . 1.419(3) ?
    C8 C14 . 1.413(3) ?
    C11 C12 . 1.354(3) ?
    C11 H11 . 0.9300 ?
    C12 C13 . 1.392(3) ?
    C13 C14 . 1.359(3) ?
    C13 H13 . 0.9300 ?
    C14 H14 . 0.9300 ?
loop_
    _geom_angle_atom_site_label_1
    _geom_angle_atom_site_label_2
    _geom_angle_atom_site_label_3
    _geom_angle_site_symmetry_1
    _geom_angle_site_symmetry_3
    _geom_angle
    _geom_angle_publ_flag
    C4 N9 C8 . . 117.5(3) ?
    C3 C1 C2 . . 60.5(2) ?
    C3 C1 H1A . . 117.7 ?
    C2 C1 H1A . . 117.7 ?
    C3 C1 H1B . . 117.7 ?
    C2 C1 H1B . . 117.7 ?
    H1A C1 H1B . . 114.8 ?
    C3 C2 C4 . . 120.8(3) ?
    C3 C2 C1 . . 58.35(19) ?
    C4 C2 C1 . . 120.1(3) ?
    C3 C2 H2 . . 115.3 ?
    C4 C2 H2 . . 115.3 ?
    C1 C2 H2 . . 115.3 ?
    C1 C3 C2 . . 61.12(19) ?
    C1 C3 H3A . . 117.7 ?
    C2 C3 H3A . . 117.7 ?
    C1 C3 H3B . . 117.7 ?
    C2 C3 H3B . . 117.7 ?
    H3A C3 H3B . . 114.8 ?
    N9 C4 C5 . . 122.0(3) ?
    N9 C4 C2 . . 118.4(3) ?
    C5 C4 C2 . . 119.6(3) ?
    C6 C5 C4 . . 121.1(3) ?
    C6 C5 H5 . . 119.4 ?
    C4 C5 H5 . . 119.4 ?
    C5 C6 C7 . . 120.0(3) ?
    C5 C6 C10 . . 120.2(3) ?
    C7 C6 C10 . . 119.8(3) ?
    C11 C7 C8 . . 119.0(3) ?
    C11 C7 C6 . . 126.1(3) ?
    C8 C7 C6 . . 114.9(3) ?
    N9 C8 C14 . . 117.0(3) ?
    N9 C8 C7 . . 124.4(3) ?
    C14 C8 C7 . . 118.6(3) ?
    F1 C10 F2 . . 106.5(3) ?
    F1 C10 F3 . . 105.9(3) ?
    F2 C10 F3 . . 105.7(3) ?
    F1 C10 C6 . . 113.0(3) ?
    F2 C10 C6 . . 112.2(3) ?
    F3 C10 C6 . . 113.0(3) ?
    C12 C11 C7 . . 119.9(3) ?
    C12 C11 H11 . . 120.0 ?
    C7 C11 H11 . . 120.0 ?
    C11 C12 C13 . . 122.1(3) ?
    C11 C12 Cl1 . . 119.5(2) ?
    C13 C12 Cl1 . . 118.5(2) ?
    C14 C13 C12 . . 119.3(3) ?
    C14 C13 H13 . . 120.3 ?
    C12 C13 H13 . . 120.3 ?
    C13 C14 C8 . . 121.1(3) ?
    C13 C14 H14 . . 119.5 ?
    C8 C14 H14 . . 119.5 ?
loop_
    _geom_torsion_atom_site_label_1
    _geom_torsion_atom_site_label_2
    _geom_torsion_atom_site_label_3
    _geom_torsion_atom_site_label_4
    _geom_torsion_site_symmetry_1
    _geom_torsion_site_symmetry_2
    _geom_torsion_site_symmetry_3
    _geom_torsion_site_symmetry_4
    _geom_torsion
    _geom_torsion_publ_flag
    C3 C1 C2 C4 . . . . -109.7(3) ?
    C4 C2 C3 C1 . . . . 108.6(3) ?
    C8 N9 C4 C5 . . . . 1.6(4) ?
    C8 N9 C4 C2 . . . . -176.8(2) ?
    C3 C2 C4 N9 . . . . -27.5(4) ?
    C1 C2 C4 N9 . . . . 41.4(4) ?
    C3 C2 C4 C5 . . . . 154.1(3) ?
    C1 C2 C4 C5 . . . . -137.1(3) ?
    N9 C4 C5 C6 . . . . -0.8(5) ?
    C2 C4 C5 C6 . . . . 177.6(3) ?
    C4 C5 C6 C7 . . . . -0.9(4) ?
    C4 C5 C6 C10 . . . . 178.2(3) ?
    C5 C6 C7 C11 . . . . -178.7(3) ?
    C10 C6 C7 C11 . . . . 2.2(4) ?
    C5 C6 C7 C8 . . . . 1.5(4) ?
    C10 C6 C7 C8 . . . . -177.6(3) ?
    C4 N9 C8 C14 . . . . 179.1(2) ?
    C4 N9 C8 C7 . . . . -0.9(4) ?
    C11 C7 C8 N9 . . . . 179.5(2) ?
    C6 C7 C8 N9 . . . . -0.6(4) ?
    C11 C7 C8 C14 . . . . -0.5(4) ?
    C6 C7 C8 C14 . . . . 179.3(2) ?
    C5 C6 C10 F1 . . . . 2.5(5) ?
    C7 C6 C10 F1 . . . . -178.5(3) ?
    C5 C6 C10 F2 . . . . -118.0(3) ?
    C7 C6 C10 F2 . . . . 61.0(4) ?
    C5 C6 C10 F3 . . . . 122.6(3) ?
    C7 C6 C10 F3 . . . . -58.3(4) ?
    C8 C7 C11 C12 . . . . -0.7(4) ?
    C6 C7 C11 C12 . . . . 179.5(3) ?
    C7 C11 C12 C13 . . . . 0.9(4) ?
    C7 C11 C12 Cl1 . . . . -179.23(19) ?
    C11 C12 C13 C14 . . . . 0.2(4) ?
    Cl1 C12 C13 C14 . . . . -179.7(2) ?
    C12 C13 C14 C8 . . . . -1.5(4) ?
    N9 C8 C14 C13 . . . . -178.4(2) ?
    C7 C8 C14 C13 . . . . 1.6(4) ?
data_global
_journal_data_validation_number     ?
_journal_date_recd_electronic     2011-01-27
_journal_date_accepted     2011-01-29
_journal_name_full     'Acta Crystallographica, Section E'
_journal_year     2011
_journal_volume     67
_journal_issue      3
_journal_page_first     o564
_journal_page_last     o564
_journal_paper_category     QO
_journal_coeditor_code     WN2420
_publ_contact_author_name     'H.C.Devarajegowda'
_publ_contact_author_address
;
Department of Physics
Yuvaraja's College (Constituent College)
University of Mysore, Mysore-570005
Karnataka,India.
;
_publ_contact_author_email     devarajegowda@yahoo.com
_publ_contact_author_fax     '+91 0821 2419292'
_publ_contact_author_phone     '+91 0821 2518101'
_publ_section_title
;
6-Chloro-2-cyclopropyl-4-(trifluoromethyl)quinoline
;
loop_
    _publ_author_name
    _publ_author_address
    'H. C. Devarajegowda'
;
Department of Physics
Yuvaraja's College (Constituent College)
University of Mysore, Mysore 570 005
Karnataka, India
;
    'H. K. Arunkashi '
;
Department of Physics
Yuvaraja's College (Constituent College)
University of Mysore, Mysore 570 005
Karnataka, India
;
    'Suresh Babu Vepuri'
;
Department of Pharmaceutical Chemistry
GITAM Institute of Pharmacy
GITAM University
Visakhapatnam 530 045
Andhrapradesh, India
;
    'N. Chidananda'
;
Department of Chemistry
Mangalore University
Mangalagangotri 574 199
Karnataka, India
;
    'V. D. Jagadeesh Prasad'
;
Department of Chemistry
Mangalore University
Mangalagangotri 574 199
Karnataka, India
;
_exptl_special_details
;
IR (KBr) 2928, 1618, 1411, 1317, 1157, 1139, 1125 cm^-1^;
^1^H NMR (CDCl~3~) ppm 1.24--1.28 (m, 4H), 2.25 (m, 1H), 7.53 (s, 1H),
7.68 (dd, J = 8.7 and 1.5 Hz, 1H), 7.96-8.02 (m, 2H);
Anal. Calcd for C~13~H~9~NClF~3~: C, 57.46; H, 3.31; N, 5.16. Found: C,
57.73; H, 3.70; N, 4.96.
;
