# Supplementary material for: 6-Chloro-2-cyclo­propyl-4-(trifluoro­meth­yl)quinoline
Source: Acta Crystallogr Sect E Struct Rep Online. 2011 Feb 5;67(Pt 3):o564. doi: 10.1107/S1600536811003746 (PMC3051946; doi:10.1107/S1600536811003746)
Supplement: Supplementary file 2 [file e-67-0o564-Isup2.hkl]

#
# h,k,l, Fc-squared, Fo-squared, sigma(Fo-squared) and status flag
#
data_I
_shelx_title ' CTB-1 in P2(1)/c'
_shelx_refln_list_code          4
_shelx_F_calc_maximum      149.33
_exptl_crystal_F_000       552.00
_reflns_d_resolution_high  0.8409
 
loop_
 _symmetry_equiv_pos_as_xyz
 'x, y, z'
 '-x, y+1/2, -z+1/2'
 '-x, -y, -z'
 'x, -y-1/2, z-1/2'
 
_cell_length_a    13.8482
_cell_length_b     5.0534
_cell_length_c    18.0482
_cell_angle_alpha  90.000
_cell_angle_beta  107.503
_cell_angle_gamma  90.000
 
_shelx_F_squared_multiplier     1.000
 
loop_
 _refln_index_h
 _refln_index_k
 _refln_index_l
 _refln_F_squared_calc
 _refln_F_squared_meas
 _refln_F_squared_sigma
 _refln_observed_status
   2   0   0     3597.85     3596.76     21.97 o
   3   0   0    22299.50    23503.24     98.75 o
   4   0   0     5748.52     5623.81    100.93 o
   5   0   0     8107.75     8008.99     42.72 o
   6   0   0      701.18      738.88     17.66 o
   7   0   0     2541.80     2631.32     36.41 o
   8   0   0     3033.63     3120.81     41.58 o
   9   0   0       33.64       40.91     13.60 o
  10   0   0       85.01       85.98     14.48 o
  11   0   0      105.45      135.95     23.23 o
  12   0   0        0.18       35.83     33.61 o
  13   0   0        3.57       11.13     32.36 o
  14   0   0        1.90       32.43     33.90 o
  15   0   0       67.11      120.41     72.12 o
   1   1   0       32.28       34.25      4.71 o
   2   1   0      901.72      839.36      9.78 o
   3   1   0      843.34      830.39     11.55 o
   4   1   0      139.18      143.58      6.39 o
   5   1   0      752.50      816.85     13.18 o
   6   1   0     1213.18     1260.24     23.90 o
   7   1   0       45.78       62.49     11.72 o
   8   1   0      142.25      138.63     13.90 o
   9   1   0      105.03       92.08     15.74 o
  10   1   0       35.56       39.60     15.76 o
  11   1   0      602.88      567.04     21.82 o
  12   1   0        2.53        0.78     17.50 o
  13   1   0       36.90       32.09     23.10 o
  14   1   0        3.53        0.00     27.28 o
  15   1   0       11.18        0.00     32.85 o
   0   2   0      141.82      150.11      8.44 o
   1   2   0     1001.25      980.72     12.11 o
   2   2   0     2990.40     3040.76     29.64 o
   3   2   0      315.91      313.08     15.53 o
   4   2   0      474.30      495.25     18.00 o
   5   2   0      511.02      549.77     16.00 o
   6   2   0     1772.97     1708.17     24.95 o
   7   2   0       26.35       31.21     15.18 o
   8   2   0        4.77       10.13     16.25 o
   9   2   0        5.14       13.69     20.01 o
  10   2   0        2.89        6.65     20.46 o
  11   2   0       77.73       61.88     19.43 o
  12   2   0        0.32        7.07     26.70 o
  13   2   0       33.01       27.74     36.18 o
  14   2   0        8.51       60.96     37.17 o
   1   3   0      767.21      826.67     15.27 o
   2   3   0       28.85       32.53      9.03 o
   3   3   0       94.02       89.74     10.39 o
   4   3   0      100.59       98.68     11.92 o
   5   3   0      433.98      428.84     34.71 o
   6   3   0       24.55       21.01     13.95 o
   7   3   0       25.26       22.66     15.59 o
   8   3   0      142.55      168.44     21.48 o
   9   3   0      176.01      186.38     21.09 o
  10   3   0        0.59        2.48     19.94 o
  11   3   0       34.51       20.70     23.12 o
  12   3   0       18.71       17.67     34.44 o
  13   3   0        0.14       66.88     45.93 o
   0   4   0      242.95      269.98     25.60 o
   1   4   0      198.52      207.29     15.39 o
   2   4   0      212.37      233.93     15.73 o
   3   4   0       43.55       54.19     13.92 o
   4   4   0        8.40        5.99     13.71 o
   5   4   0       10.78        2.15     17.65 o
   6   4   0       34.67       27.86     16.26 o
   7   4   0      164.71      145.39     18.48 o
   8   4   0        5.92        9.37     17.25 o
   9   4   0        2.00       10.00     19.37 o
  10   4   0        3.61       16.14     21.79 o
  11   4   0        0.12       28.08     21.67 o
   1   5   0       25.08       28.45     18.74 o
   2   5   0       10.00       12.88     26.90 o
   3   5   0       54.34       62.25     23.50 o
   4   5   0        6.55        0.00     23.44 o
   5   5   0       13.76       18.79     18.16 o
   6   5   0        1.08        5.16     15.93 o
   7   5   0        0.82        4.45     16.89 o
   8   5   0       34.10       30.07     17.33 o
   0   6   0        8.10       13.65     42.69 o
 -15   1   1       34.09        9.84     35.65 o
 -14   1   1        2.93        0.00     26.00 o
 -13   1   1       15.62       16.06     17.46 o
 -12   1   1       13.07       20.01     15.14 o
 -11   1   1      225.53      269.11     19.60 o
 -10   1   1       89.10       75.20     19.41 o
  -9   1   1        1.57        7.70     16.82 o
  -8   1   1       55.24       54.15     14.25 o
  -7   1   1     1148.42     1176.42     27.23 o
  -6   1   1      850.23      898.45     16.18 o
  -5   1   1      384.51      371.60     10.36 o
  -4   1   1     1498.12     1429.96     12.06 o
  -3   1   1     3025.89     2936.40     23.12 o
  -2   1   1      120.32      111.07      7.03 o
  -1   1   1     3003.77     2859.53     26.19 o
   0   1   1      611.80      579.59      9.86 o
   1   1   1     3632.68     3460.85     19.08 o
   2   1   1       60.75       63.26      5.33 o
   3   1   1     1883.71     1819.98     17.21 o
   4   1   1     4156.11     4132.57     22.78 o
   5   1   1     1725.72     1775.38     16.83 o
   6   1   1      466.87      465.43     11.65 o
   7   1   1      280.44      316.05     12.00 o
   8   1   1      370.04      389.50     16.58 o
   9   1   1      773.66      762.97     25.97 o
  10   1   1      509.10      514.79     19.99 o
  11   1   1      427.93      415.50     19.06 o
  12   1   1      244.06      192.52     24.07 o
  13   1   1        2.90        0.00     20.72 o
  14   1   1        7.39       17.12     24.76 o
  15   1   1        1.19        6.80     28.88 o
 -15   2   1       10.69        0.00     62.90 o
 -14   2   1        1.06        0.00     36.33 o
 -13   2   1        6.19        0.00     23.65 o
 -12   2   1        1.10        4.61     17.32 o
 -11   2   1      129.91      119.17     22.24 o
 -10   2   1      119.98      128.97     23.54 o
  -9   2   1       14.63       12.23     20.29 o
  -8   2   1       32.63       40.70     19.52 o
  -7   2   1      135.56      120.80     11.54 o
  -6   2   1      356.44      357.39     19.23 o
  -5   2   1      257.63      261.87     12.05 o
  -4   2   1      125.61      125.39     11.26 o
  -3   2   1      294.86      288.98     13.36 o
  -2   2   1      708.15      672.43     17.06 o
  -1   2   1        0.17        1.74      4.57 o
   0   2   1        2.48        3.65      5.29 o
   1   2   1      364.24      366.82      8.19 o
   2   2   1      242.98      238.32      8.76 o
   3   2   1      283.77      303.64     10.97 o
   4   2   1        0.69        0.00      7.90 o
   5   2   1      201.97      215.03     13.01 o
   6   2   1      147.03      139.48     10.27 o
   7   2   1       45.36       44.05     13.07 o
   8   2   1       26.10       35.65     12.06 o
   9   2   1       77.25       92.31     17.41 o
  10   2   1       35.53       26.60     19.38 o
  11   2   1       22.40       24.38     17.88 o
  12   2   1       72.72       10.47     34.53 o
  13   2   1        1.14        0.00     34.64 o
  14   2   1       22.46        0.00     37.45 o
 -13   3   1       16.43       11.33     32.73 o
 -12   3   1        5.07       29.32     26.35 o
 -11   3   1        4.39        2.03     25.18 o
 -10   3   1       74.58       84.96     25.24 o
  -9   3   1      181.50      212.57     24.32 o
  -8   3   1        1.28        6.45     14.34 o
  -7   3   1       18.37       13.79     19.61 o
  -6   3   1      331.00      283.93     17.38 o
  -5   3   1       25.02       28.15     11.66 o
  -4   3   1        7.98        5.23     11.23 o
  -3   3   1      153.94      171.93     14.07 o
  -2   3   1     1515.43     1587.07     26.28 o
  -1   3   1      234.63      214.58     12.92 o
   0   3   1        1.15        3.67      8.21 o
   1   3   1      139.99      133.66     10.05 o
   2   3   1      261.80      266.84     11.62 o
   3   3   1      482.53      488.91     17.61 o
   4   3   1       21.28       27.99     15.05 o
   5   3   1        1.48        0.00     13.68 o
   6   3   1      253.10      262.30     18.95 o
   7   3   1       37.19       18.77     15.50 o
   8   3   1        1.90       14.50     17.85 o
   9   3   1        3.00       10.86     16.88 o
  10   3   1        6.57       32.91     16.50 o
  11   3   1        0.89        9.73     27.17 o
  12   3   1       51.32       75.47     36.94 o
  13   3   1        0.26       23.38     39.22 o
 -11   4   1        1.64       39.35     25.99 o
 -10   4   1       25.02       43.79     22.60 o
  -9   4   1       14.37       18.95     17.82 o
  -8   4   1      252.87      214.94     20.19 o
  -7   4   1       82.88       82.85     18.04 o
  -6   4   1      404.78      412.27     30.45 o
  -5   4   1       49.50       44.65     17.71 o
  -4   4   1      108.83      115.98     14.95 o
  -3   4   1      114.10       93.03     11.45 o
  -2   4   1        1.28        4.86      9.96 o
  -1   4   1       30.25       45.40     12.13 o
   0   4   1       29.26       38.57     11.85 o
   1   4   1      324.23      359.87     19.31 o
   2   4   1       81.34      101.84     14.25 o
   3   4   1      242.14      269.82     17.57 o
   4   4   1        8.39        3.66     13.88 o
   5   4   1      102.65       94.16     15.19 o
   6   4   1       93.94       85.87     15.34 o
   7   4   1        0.74       12.31     15.99 o
   8   4   1       33.09       46.61     19.84 o
   9   4   1       52.99       74.54     20.20 o
  10   4   1       15.27       34.53     20.04 o
  11   4   1        6.19       19.94     26.28 o
  -8   5   1       32.62       37.50     19.11 o
  -7   5   1        0.86       17.40     16.51 o
  -6   5   1        8.09        0.00     16.22 o
  -5   5   1       12.99       20.09     18.03 o
  -4   5   1        4.63        0.00     17.39 o
  -3   5   1        0.81       10.95     16.19 o
  -2   5   1        0.04       26.00     15.96 o
  -1   5   1        0.03       17.70     24.92 o
   0   5   1        5.74        1.40     18.60 o
   1   5   1       22.38        4.40     27.51 o
   2   5   1       43.32       58.52     30.84 o
   3   5   1        0.10        0.00     27.37 o
   4   5   1      180.50      171.55     29.83 o
   5   5   1        6.37       14.26     19.36 o
   6   5   1       69.31       30.91     20.75 o
   7   5   1        1.66        0.00     19.63 o
   8   5   1       24.39       14.62     19.73 o
   0   6   1        8.09       21.71     37.48 o
 -16   0   2        0.63       11.06     47.96 o
 -15   0   2        4.12        8.23     39.58 o
 -14   0   2        3.89        0.00     37.52 o
 -13   0   2       33.46       44.16     25.28 o
 -12   0   2       47.79       60.72     23.21 o
 -11   0   2       10.68       11.54     24.90 o
 -10   0   2        0.46        3.91     24.47 o
  -9   0   2      952.36      912.48     28.98 o
  -8   0   2       37.06       38.83     17.55 o
  -7   0   2     2522.92     2580.38     35.82 o
  -6   0   2       94.44      106.54     14.67 o
  -5   0   2     7431.01     7674.51    126.73 o
  -4   0   2      756.67      745.85     22.65 o
  -3   0   2     3168.72     3132.95     45.91 o
  -2   0   2     2707.43     2473.80     20.26 o
  -1   0   2     2289.40     2231.74     38.65 o
   0   0   2     2162.88     2089.65     25.67 o
   1   0   2     1272.22     1211.46     14.69 o
   2   0   2      861.31      856.52     19.90 o
   3   0   2      947.13      926.34     23.32 o
   4   0   2      119.79       92.09     13.19 o
   5   0   2     2001.38     1941.16     59.49 o
   6   0   2        2.30        4.18     10.21 o
   7   0   2      647.44      653.55     20.87 o
   8   0   2        0.21        2.64     12.34 o
   9   0   2        7.11       13.34     12.69 o
  10   0   2      549.66      505.46     22.19 o
  11   0   2       36.03       26.23     22.87 o
  12   0   2        9.46        0.00     35.63 o
  13   0   2        0.05        6.56     32.85 o
  14   0   2        4.50        0.00     37.02 o
  15   0   2      269.27      322.31     87.25 o
 -15   1   2        0.10       10.27     36.73 o
 -14   1   2        8.33       19.01     30.71 o
 -13   1   2        1.33       18.31     15.41 o
 -12   1   2       27.23       23.49     15.99 o
 -11   1   2       12.16       19.39     17.79 o
 -10   1   2       18.07        4.37     17.20 o
  -9   1   2       16.78       13.79     16.05 o
  -8   1   2        1.31        3.64     12.91 o
  -7   1   2      519.86      588.20     17.03 o
  -6   1   2     1303.91     1272.47     15.60 o
  -5   1   2       57.15       45.13      8.10 o
  -4   1   2      465.19      467.65     10.82 o
  -3   1   2     1707.97     1592.05     20.90 o
  -2   1   2      165.77      159.86      8.67 o
  -1   1   2       14.79        9.84      5.99 o
   0   1   2     7258.02     7111.53     27.81 o
   1   1   2     2607.44     2388.72     16.38 o
   2   1   2       11.04        5.29      5.29 o
   3   1   2       33.42       31.00      4.65 o
   4   1   2     1944.20     2002.11     16.25 o
   5   1   2      378.66      411.00      8.77 o
   6   1   2      295.04      326.00      9.42 o
   7   1   2      142.25      141.00      6.47 o
   8   1   2       21.21       31.65      9.20 o
   9   1   2      268.27      262.73     13.08 o
  10   1   2      994.23      994.87     43.09 o
  11   1   2        9.41        4.40     19.35 o
  12   1   2        6.61        9.34     25.84 o
  13   1   2      131.07      106.26     22.20 o
  14   1   2       22.11       14.02     23.65 o
 -15   2   2        0.51        8.14     62.05 o
 -14   2   2      109.67       94.62     35.34 o
 -13   2   2      138.02      116.34     26.54 o
 -12   2   2       87.32       73.98     19.43 o
 -11   2   2     1077.90     1061.05     32.37 o
 -10   2   2       70.62       93.99     23.85 o
  -9   2   2      322.35      323.33     23.64 o
  -8   2   2       35.03       21.07     17.92 o
  -7   2   2      275.10      280.94     15.82 o
  -6   2   2      268.25      246.01     16.60 o
  -5   2   2       71.49       74.85      9.95 o
  -4   2   2       42.14       38.11      9.36 o
  -3   2   2      990.58      996.18     17.28 o
  -2   2   2       22.81       22.33      5.03 o
  -1   2   2     1739.53     1755.37     19.68 o
   0   2   2        1.09        4.96      5.11 o
   1   2   2      348.11      357.00      9.50 o
   2   2   2      329.04      349.07      9.80 o
   3   2   2       74.93       62.02      5.75 o
   4   2   2      292.53      278.15      9.70 o
   5   2   2      107.56      102.44     11.36 o
   6   2   2        5.53        5.61      8.09 o
   7   2   2      260.62      265.51     13.00 o
   8   2   2        0.01        2.80     10.66 o
   9   2   2       68.57       52.24     15.32 o
  10   2   2        5.28       15.34     13.55 o
  11   2   2       33.79       36.09     19.97 o
  12   2   2        2.24        9.56     34.45 o
  13   2   2       31.39       31.58     35.82 o
  14   2   2        1.28       21.87     38.46 o
 -13   3   2        4.23        0.00     31.37 o
 -12   3   2       23.08        1.09     23.53 o
 -11   3   2       38.33       41.83     25.24 o
 -10   3   2       18.48       20.90     24.75 o
  -9   3   2        9.91        1.34     24.70 o
  -8   3   2       88.97      114.54     24.55 o
  -7   3   2       45.75       66.58     22.50 o
  -6   3   2       59.58       49.66     12.77 o
  -5   3   2        6.78        0.44     10.90 o
  -4   3   2       11.65       10.94     10.63 o
  -3   3   2      767.10      723.06     31.50 o
  -2   3   2      214.86      194.28     11.24 o
  -1   3   2      363.19      375.75     12.52 o
   0   3   2      407.54      419.54     13.07 o
   1   3   2       55.65       40.59      8.96 o
   2   3   2      159.38      151.81     11.88 o
   3   3   2       48.01       42.11     11.17 o
   4   3   2      121.50      110.19     11.01 o
   5   3   2        0.53        3.18     14.67 o
   6   3   2      178.39      180.21     17.37 o
   7   3   2        0.54        0.00     15.59 o
   8   3   2       13.22       11.16     16.94 o
   9   3   2       22.80       15.46     16.64 o
  10   3   2       65.55       59.15     16.55 o
  11   3   2       13.42       27.27     19.75 o
  12   3   2        4.87       17.66     36.21 o
  13   3   2       24.03       25.03     37.77 o
 -12   4   2        0.18        3.26     25.82 o
 -11   4   2        0.00       14.56     22.09 o
 -10   4   2        9.23        0.00     21.44 o
  -9   4   2       81.53       72.13     20.17 o
  -8   4   2      153.63      137.56     21.96 o
  -7   4   2      110.34      111.38     21.48 o
  -6   4   2       78.03       65.02     17.45 o
  -5   4   2      118.06      143.15     18.29 o
  -4   4   2       16.34       13.18     18.31 o
  -3   4   2       50.71       38.73      9.99 o
  -2   4   2        5.90        8.30     11.03 o
  -1   4   2       58.11       60.64     11.70 o
   0   4   2       20.42       10.35     11.25 o
   1   4   2      165.67      170.60     13.72 o
   2   4   2      102.46       88.13     13.84 o
   3   4   2        1.75        0.00     14.29 o
   4   4   2        1.03       11.71     13.35 o
   5   4   2       59.08       65.90     14.60 o
   6   4   2        0.76        0.00     15.29 o
   7   4   2        8.61       20.21     18.98 o
   8   4   2       86.72       93.66     20.85 o
   9   4   2       40.26       46.02     19.42 o
  10   4   2        8.36        0.00     21.28 o
  11   4   2        0.02       20.81     24.15 o
  -9   5   2        8.62        0.00     22.06 o
  -8   5   2       31.64       53.63     22.39 o
  -7   5   2        0.17        0.00     20.94 o
  -6   5   2        9.69       17.13     17.36 o
  -5   5   2       48.96       54.46     18.74 o
  -4   5   2        6.70        8.60     17.19 o
  -3   5   2        4.04        0.45     16.51 o
  -2   5   2      170.03      191.29     19.64 o
  -1   5   2        1.51       22.99     14.45 o
   0   5   2       12.34        9.49     18.56 o
   1   5   2       33.92       58.62     24.78 o
   2   5   2       37.05       50.63     24.35 o
   3   5   2      260.76      197.19     28.14 o
   4   5   2      110.12      125.12     25.92 o
   5   5   2        0.76       35.65     23.09 o
   6   5   2      147.49      114.52     29.69 o
   7   5   2       87.39       40.49     23.16 o
   8   5   2        4.23       24.05     22.77 o
 -16   1   3       26.28       26.74     42.35 o
 -15   1   3        0.77        1.23     36.15 o
 -14   1   3        0.01       18.25     28.65 o
 -13   1   3      103.02       90.57     18.47 o
 -12   1   3        0.74        9.39     16.16 o
 -11   1   3       18.06        8.29     17.81 o
 -10   1   3       25.89       37.25     18.34 o
  -9   1   3        0.12        8.95     16.69 o
  -8   1   3     1219.44     1186.28     21.97 o
  -7   1   3        7.36       13.16      9.56 o
  -6   1   3       22.42       20.32     10.37 o
  -5   1   3     1134.20     1112.69     20.19 o
  -4   1   3     1720.67     1709.94     20.54 o
  -3   1   3      216.54      213.12      8.55 o
  -2   1   3     7071.88     6913.84     57.63 o
  -1   1   3     8053.73     7806.90     40.04 o
   0   1   3    21891.44    22761.19    109.52 o
   1   1   3     3589.67     3519.26     23.29 o
   2   1   3      540.83      556.56      8.15 o
   3   1   3     3494.07     3491.38     26.19 o
   4   1   3     2207.88     2208.39     20.92 o
   5   1   3       38.25       35.15      5.81 o
   6   1   3       39.47       46.25      6.21 o
   7   1   3      591.51      587.00     10.07 o
   8   1   3      149.75      175.25      9.63 o
   9   1   3      102.05       96.41      9.02 o
  10   1   3       65.20       35.27     18.08 o
  11   1   3        5.90        7.04     26.39 o
  12   1   3        9.36       26.38     27.80 o
  13   1   3        0.25        0.00     25.69 o
  14   1   3        9.83       10.50     24.07 o
 -15   2   3        7.50        0.00     61.17 o
 -14   2   3        2.25       26.91     28.95 o
 -13   2   3        4.19        0.00     22.32 o
 -12   2   3      281.53      289.32     28.38 o
 -11   2   3      282.26      288.26     28.41 o
 -10   2   3      131.54      153.76     22.61 o
  -9   2   3       56.79       42.99     20.24 o
  -8   2   3       47.09       29.48     14.79 o
  -7   2   3      276.17      276.49     17.94 o
  -6   2   3       20.33       12.58      9.69 o
  -5   2   3      121.23      133.74     12.83 o
  -4   2   3      764.72      822.41     18.16 o
  -3   2   3      135.24      134.39      7.27 o
  -2   2   3      293.04      318.19     12.10 o
  -1   2   3       18.51       18.70      7.59 o
   0   2   3      113.06       97.87      7.80 o
   1   2   3     1216.95     1262.37     15.50 o
   2   2   3        2.55        2.22      6.72 o
   3   2   3      444.82      490.41     11.29 o
   4   2   3     1336.44     1388.16     18.34 o
   5   2   3        3.96        8.70      9.49 o
   6   2   3      108.95      118.27     12.27 o
   7   2   3      236.75      252.19     12.63 o
   8   2   3      200.79      179.92     15.61 o
   9   2   3      225.48      234.13     15.08 o
  10   2   3       41.49       48.41     14.77 o
  11   2   3      135.46      147.02     26.31 o
  12   2   3       67.65       75.19     38.15 o
  13   2   3       16.87        1.63     37.58 o
 -14   3   3        6.04        9.59     39.74 o
 -13   3   3        6.91       16.18     23.42 o
 -12   3   3       56.36       34.67     24.25 o
 -11   3   3        6.30       19.95     23.75 o
 -10   3   3        0.02        0.00     24.13 o
  -9   3   3        0.09       14.57     27.19 o
  -8   3   3        3.89       15.81     27.78 o
  -7   3   3      529.83      527.76     24.04 o
  -6   3   3      786.27      800.24     21.89 o
  -5   3   3        9.11       15.38     11.17 o
  -4   3   3      229.35      197.90     20.38 o
  -3   3   3      138.35      100.36     15.21 o
  -2   3   3     1175.14     1295.68     30.20 o
  -1   3   3      158.03      166.58     10.90 o
   0   3   3      106.09      103.89      9.23 o
   1   3   3      283.20      283.65     11.49 o
   2   3   3      472.23      462.04     17.08 o
   3   3   3       41.44       28.33      6.60 o
   4   3   3        7.58        7.50      9.52 o
   5   3   3       86.47       97.15     15.87 o
   6   3   3       35.47       32.68     17.38 o
   7   3   3       13.33        8.78     15.92 o
   8   3   3        0.06        0.00     16.09 o
   9   3   3       57.67       49.95     17.09 o
  10   3   3       44.43       38.67     19.88 o
  11   3   3        5.86        3.46     21.94 o
  12   3   3        0.46        9.58     36.87 o
 -12   4   3       13.53        0.48     21.99 o
 -11   4   3        2.06        0.00     21.23 o
 -10   4   3        0.18        1.91     21.25 o
  -9   4   3        0.50        3.23     21.54 o
  -8   4   3       20.59       21.68     19.72 o
  -7   4   3        8.62        0.00     17.98 o
  -6   4   3       12.21       20.51     18.25 o
  -5   4   3       70.07       68.70     17.25 o
  -4   4   3       38.08       42.09     19.03 o
  -3   4   3       34.25       41.33     15.85 o
  -2   4   3        0.01        0.40      8.75 o
  -1   4   3      421.55      398.27     16.18 o
   0   4   3        1.51        0.00     10.30 o
   1   4   3      131.88      136.42     12.30 o
   2   4   3      127.54      129.48     12.39 o
   3   4   3      196.63      211.24     18.33 o
   4   4   3        0.08        0.00     13.76 o
   5   4   3       42.68       37.31     14.44 o
   6   4   3       15.38       18.26     22.20 o
   7   4   3      157.74      134.07     24.39 o
   8   4   3        1.41        0.00     22.78 o
   9   4   3       28.20       24.23     22.58 o
  10   4   3        4.00        7.96     22.83 o
  -9   5   3        0.37        0.00     21.34 o
  -8   5   3        7.58        0.00     20.47 o
  -7   5   3        0.88       19.68     26.08 o
  -6   5   3        2.78        9.06     21.69 o
  -5   5   3        2.97       19.78     21.01 o
  -4   5   3        8.17       28.44     17.15 o
  -3   5   3        0.96        9.92     16.78 o
  -2   5   3       11.46       26.32     16.38 o
  -1   5   3       10.91        1.63     17.85 o
   0   5   3       44.11       38.19     17.27 o
   1   5   3       58.90       47.55     17.91 o
   2   5   3       95.32       81.67     18.46 o
   3   5   3        3.22        0.00     15.74 o
   4   5   3       88.45       61.43     21.15 o
   5   5   3        6.21       12.31     24.38 o
   6   5   3       83.32       59.86     28.46 o
   7   5   3        2.47        6.94     23.11 o
 -16   0   4        6.74       15.04     44.83 o
 -15   0   4       56.24       14.13     50.35 o
 -14   0   4        5.32        0.89     46.56 o
 -13   0   4       15.80        6.81     47.12 o
 -12   0   4      532.58      573.64     29.76 o
 -11   0   4      253.97      303.38     31.10 o
 -10   0   4       81.66       74.96     21.27 o
  -9   0   4      365.38      321.69     22.21 o
  -8   0   4       81.65       76.27     15.36 o
  -7   0   4     9435.84     9328.09    170.13 o
  -6   0   4     2875.37     2840.34     53.12 o
  -5   0   4      266.30      272.58     16.54 o
  -4   0   4    10734.16    10581.83     61.60 o
  -3   0   4     2134.78     1999.25     38.64 o
  -2   0   4     1878.78     1844.80     31.86 o
  -1   0   4      899.44      833.79     21.15 o
   0   0   4     3934.01     3915.77     79.47 o
   1   0   4    15166.90    15297.69     80.19 o
   2   0   4     1620.99     1615.17     27.01 o
   3   0   4       29.42       40.21     13.98 o
   4   0   4     1595.10     1558.66     28.56 o
   5   0   4       46.36       49.94      9.99 o
   6   0   4      215.21      198.38     21.00 o
   7   0   4      256.44      265.89     24.08 o
   8   0   4     1748.12     1817.65     81.37 o
   9   0   4      150.54      215.31     34.15 o
  10   0   4     2927.78     3070.81    103.87 o
  11   0   4        7.63        6.17     35.54 o
  12   0   4      272.10      319.83     82.70 o
  13   0   4       23.12        0.71     36.87 o
  14   0   4        5.87        0.00     39.03 o
 -16   1   4        0.06        0.00     37.55 o
 -15   1   4       23.23       42.76     37.09 o
 -14   1   4      251.21      252.56     28.61 o
 -13   1   4      148.43      143.11     23.10 o
 -12   1   4        2.38        8.54     18.15 o
 -11   1   4      144.69      165.40     20.31 o
 -10   1   4      571.65      547.25     30.09 o
  -9   1   4       15.60       33.29     18.27 o
  -8   1   4      200.37      195.13     12.57 o
  -7   1   4       85.31       84.92     12.34 o
  -6   1   4      120.92      121.63     12.21 o
  -5   1   4      736.14      747.88     16.73 o
  -4   1   4      244.82      239.07      9.16 o
  -3   1   4     5567.50     5616.85     29.17 o
  -2   1   4       17.26       20.71      5.21 o
  -1   1   4    12957.75    12974.17     59.35 o
   0   1   4     1656.14     1622.94     25.84 o
   1   1   4     1281.92     1263.56     12.62 o
   2   1   4       84.60       79.12      6.10 o
   3   1   4      926.86      992.56     10.02 o
   4   1   4      184.83      193.42      7.25 o
   5   1   4       12.64       14.54      6.39 o
   6   1   4      110.71      101.92      8.51 o
   7   1   4       14.12       17.70      7.08 o
   8   1   4      247.74      237.50     13.15 o
   9   1   4      204.13      188.55     15.18 o
  10   1   4       78.92      106.78     23.72 o
  11   1   4       15.99       29.83     27.18 o
  12   1   4        9.00       23.99     28.40 o
  13   1   4       35.46       58.72     26.70 o
  14   1   4        0.58       27.04     30.13 o
 -15   2   4        0.50       10.98     59.43 o
 -14   2   4        0.00        0.00     22.94 o
 -13   2   4      171.81      162.56     27.13 o
 -12   2   4       57.13       57.29     24.24 o
 -11   2   4       52.43       81.07     26.30 o
 -10   2   4      308.57      362.18     25.87 o
  -9   2   4      265.95      264.68     17.71 o
  -8   2   4        0.23        0.00     16.16 o
  -7   2   4      110.25      101.89     16.64 o
  -6   2   4      701.68      709.96     19.43 o
  -5   2   4      710.06      684.83     16.58 o
  -4   2   4      274.83      283.49     10.53 o
  -3   2   4      484.87      502.34     13.50 o
  -2   2   4     2099.32     2171.60     25.63 o
  -1   2   4      897.30      945.42     17.25 o
   0   2   4       30.15       24.75     11.46 o
   1   2   4        0.06        5.62      9.48 o
   2   2   4      292.59      267.19     10.64 o
   3   2   4      384.83      352.82     10.78 o
   4   2   4     2591.21     2627.76     43.13 o
   5   2   4      101.26       77.82      8.77 o
   6   2   4      478.23      458.96     22.78 o
   7   2   4       70.46       57.88     12.02 o
   8   2   4       76.50       92.93     12.80 o
   9   2   4       41.92       46.00     14.78 o
  10   2   4        4.04       27.42     16.31 o
  11   2   4        0.77        6.75     27.04 o
  12   2   4       31.61       55.12     37.40 o
  13   2   4        0.00       16.66     38.95 o
 -14   3   4        3.92       31.86     32.95 o
 -13   3   4        0.02        0.60     24.96 o
 -12   3   4        0.49        0.00     23.90 o
 -11   3   4      122.87       91.73     26.98 o
 -10   3   4       14.97       11.43     24.15 o
  -9   3   4        6.27       12.32     21.10 o
  -8   3   4      893.74      901.45     43.11 o
  -7   3   4      266.89      276.80     18.35 o
  -6   3   4      269.69      260.06     15.75 o
  -5   3   4      668.60      603.30     36.69 o
  -4   3   4        7.18        0.00      6.13 o
  -3   3   4       33.59       44.57     16.27 o
  -2   3   4       16.39       13.79     15.16 o
  -1   3   4       21.28       20.78      5.07 o
   0   3   4       30.78       18.43      7.84 o
   1   3   4      489.99      509.03     14.84 o
   2   3   4      258.03      265.08     15.27 o
   3   3   4       43.21       35.85     12.35 o
   4   3   4       22.03       26.46     15.48 o
   5   3   4      230.80      211.05     16.24 o
   6   3   4       93.95       83.76     16.83 o
   7   3   4        1.53       16.09     23.42 o
   8   3   4        0.87        1.13     18.34 o
   9   3   4       88.64       85.10     20.31 o
  10   3   4       23.33       14.70     21.62 o
  11   3   4       17.97       28.19     21.37 o
  12   3   4        1.32        7.40     29.14 o
 -12   4   4       51.03       51.34     22.43 o
 -11   4   4        0.46        0.00     21.33 o
 -10   4   4        0.01        0.00     21.39 o
  -9   4   4        5.30       13.21     20.04 o
  -8   4   4       44.69       23.84     20.33 o
  -7   4   4        9.47        0.47     17.40 o
  -6   4   4        1.82        4.11     17.05 o
  -5   4   4        0.02        0.00     17.10 o
  -4   4   4       17.94       13.13     14.48 o
  -3   4   4       15.44        0.00     17.57 o
  -2   4   4       23.42       29.38     18.05 o
  -1   4   4        7.13       10.68     17.84 o
   0   4   4       23.69       25.86      9.95 o
   1   4   4       29.47       31.61     12.12 o
   2   4   4      147.55      160.20     14.75 o
   3   4   4       12.55       13.96     14.10 o
   4   4   4       28.74       38.70     13.66 o
   5   4   4       58.74       39.19     14.90 o
   6   4   4       36.52       75.07     31.58 o
   7   4   4       78.72       54.56     23.64 o
   8   4   4        0.37        0.00     21.86 o
   9   4   4       15.29        0.00     21.23 o
  10   4   4       54.40       26.11     22.56 o
  -9   5   4        5.95        5.19     24.08 o
  -8   5   4        7.82       18.97     20.51 o
  -7   5   4        2.48        0.00     21.00 o
  -6   5   4        5.05       20.56     20.40 o
  -5   5   4       59.11       52.67     21.08 o
  -4   5   4       56.24       54.74     19.78 o
  -3   5   4       44.36       47.87     20.22 o
  -2   5   4        5.51        0.00     18.22 o
  -1   5   4       80.79       90.44     20.39 o
   0   5   4        9.41        0.00     17.51 o
   1   5   4        0.06       11.00     16.84 o
   2   5   4      112.55      100.06     19.37 o
   3   5   4        0.88        0.00     16.95 o
   4   5   4        0.93       13.19     15.81 o
   5   5   4        0.01        0.00     34.82 o
   6   5   4       18.18        0.00     27.32 o
   7   5   4       20.81       15.50     23.00 o
 -16   1   5        3.56        1.39     36.68 o
 -15   1   5       16.96       16.73     29.12 o
 -14   1   5        7.81       12.18     23.62 o
 -13   1   5      116.26      112.29     23.27 o
 -12   1   5       15.65        9.85     23.22 o
 -11   1   5      178.83      172.76     27.12 o
 -10   1   5        3.81        4.96     13.31 o
  -9   1   5      342.27      365.81     16.93 o
  -8   1   5      551.92      587.04     17.79 o
  -7   1   5     1354.38     1346.26     33.79 o
  -6   1   5      209.03      216.46     13.39 o
  -5   1   5      478.04      452.95     19.34 o
  -4   1   5       41.65       40.84      9.72 o
  -3   1   5     1680.22     1613.20     24.10 o
  -2   1   5     1998.69     1906.66     24.95 o
  -1   1   5      470.28      447.24      8.31 o
   0   1   5        3.41        7.74      5.24 o
   1   1   5      467.01      477.86     11.53 o
   2   1   5       41.30       42.56      5.58 o
   3   1   5      156.05      149.80      6.03 o
   4   1   5      482.00      554.45     13.05 o
   5   1   5      540.29      536.30     20.28 o
   6   1   5        0.35        3.35      8.39 o
   7   1   5      370.69      349.98     28.68 o
   8   1   5       85.88       53.45     11.97 o
   9   1   5        0.07        8.53     23.98 o
  10   1   5      109.95      127.12     23.68 o
  11   1   5       23.24       33.49     28.27 o
  12   1   5        0.57        0.00     28.77 o
  13   1   5       44.49       69.66     31.28 o
 -15   2   5        4.33       18.08     48.22 o
 -14   2   5       14.10        0.00     24.87 o
 -13   2   5       27.20       37.77     25.13 o
 -12   2   5       13.93       19.75     24.42 o
 -11   2   5       36.58       14.88     26.55 o
 -10   2   5        7.67        0.00     22.33 o
  -9   2   5        3.74        0.00     17.74 o
  -8   2   5       28.56       24.50     18.36 o
  -7   2   5       52.24       45.51     18.55 o
  -6   2   5      118.42      115.63     14.47 o
  -5   2   5       99.86       94.23     12.84 o
  -4   2   5      236.70      212.15     20.13 o
  -3   2   5      997.26     1105.79     24.65 o
  -2   2   5       56.12       59.33     11.69 o
  -1   2   5      217.73      224.79     12.90 o
   0   2   5       48.75       35.81      6.75 o
   1   2   5        0.43        0.00     10.41 o
   2   2   5      126.90      124.74     12.69 o
   3   2   5       11.68       12.73      9.81 o
   4   2   5      479.50      471.78     16.03 o
   5   2   5       94.61       90.03     12.33 o
   6   2   5      183.48      172.12     12.35 o
   7   2   5       11.66       15.36      9.34 o
   8   2   5        5.38        0.00     13.45 o
   9   2   5       21.74       12.50     13.46 o
  10   2   5       24.62       26.02     20.48 o
  11   2   5        0.00       11.50     28.80 o
  12   2   5        1.41       23.82     38.08 o
  13   2   5       10.42       51.82     39.54 o
 -14   3   5        7.58       30.10     25.71 o
 -13   3   5      123.03      169.77     28.04 o
 -12   3   5       35.13       59.31     25.45 o
 -11   3   5      329.34      290.92     34.72 o
 -10   3   5       11.01       19.41     20.07 o
  -9   3   5     1023.22     1021.37     39.93 o
  -8   3   5       67.95       71.33     22.06 o
  -7   3   5      526.97      533.05     31.66 o
  -6   3   5       34.16       26.80     10.04 o
  -5   3   5      221.90      165.15     25.73 o
  -4   3   5        0.01        9.29     14.18 o
  -3   3   5       21.37       19.53     12.78 o
  -2   3   5      106.83      109.37     17.68 o
  -1   3   5      703.04      709.99     23.52 o
   0   3   5      271.37      215.25     21.41 o
   1   3   5       74.30       76.17     13.09 o
   2   3   5      227.11      227.09     15.07 o
   3   3   5       36.69       26.71     12.69 o
   4   3   5       39.11       56.57     14.83 o
   5   3   5        8.10       28.88     15.57 o
   6   3   5       56.52       64.08     20.17 o
   7   3   5       11.99        0.00     22.12 o
   8   3   5      149.22      142.41     21.19 o
   9   3   5        0.01       10.16     19.12 o
  10   3   5       15.71       15.83     22.03 o
  11   3   5        6.74       19.87     20.69 o
 -12   4   5       16.35        0.00     25.63 o
 -11   4   5        9.48        5.59     26.17 o
 -10   4   5       38.56       56.83     25.07 o
  -9   4   5       69.85       64.15     21.62 o
  -8   4   5        6.39       14.44     20.32 o
  -7   4   5        0.50        3.19     19.08 o
  -6   4   5       40.60       37.42     16.61 o
  -5   4   5       34.02       49.51     17.05 o
  -4   4   5       58.49       49.83     15.06 o
  -3   4   5        9.92       10.22     17.90 o
  -2   4   5      180.01      192.39     24.13 o
  -1   4   5        0.96        4.22     18.51 o
   0   4   5       60.75       75.05     18.94 o
   1   4   5       55.03       55.66     17.90 o
   2   4   5      491.43      523.65     25.94 o
   3   4   5      138.26      125.95     14.33 o
   4   4   5      228.49      225.71     20.03 o
   5   4   5       30.75       32.77     15.17 o
   6   4   5       43.97       36.01     22.47 o
   7   4   5        6.35        0.00     23.87 o
   8   4   5        6.36        2.03     22.14 o
   9   4   5        9.54       21.73     23.05 o
  -9   5   5        0.31        0.00     24.48 o
  -8   5   5       12.49        0.00     23.85 o
  -7   5   5        2.10       13.84     21.73 o
  -6   5   5        0.08        1.14     20.61 o
  -5   5   5       23.38       41.27     21.67 o
  -4   5   5        4.64       13.45     19.41 o
  -3   5   5       88.70       68.74     20.57 o
  -2   5   5        5.17       23.31     19.10 o
  -1   5   5       28.96       37.72     19.06 o
   0   5   5        2.53        2.97     16.92 o
   1   5   5        7.33        9.04     16.20 o
   2   5   5       14.28       10.32     18.30 o
   3   5   5        1.71       12.89     18.36 o
   4   5   5        1.60        1.25     16.01 o
   5   5   5        0.80        0.00     20.74 o
   6   5   5        4.46        7.38     21.50 o
 -16   0   6       11.90       27.97     49.48 o
 -15   0   6       33.75       51.82     54.48 o
 -14   0   6      130.08       55.96     49.29 o
 -13   0   6      172.09      138.27     39.27 o
 -12   0   6        7.86        0.00     38.88 o
 -11   0   6        0.67        7.39     39.03 o
 -10   0   6       93.83       55.59     38.36 o
  -9   0   6        7.58       13.62     21.01 o
  -8   0   6       42.25       37.91     19.99 o
  -7   0   6     1235.90     1184.40     34.85 o
  -6   0   6      286.65      261.50     31.22 o
  -5   0   6       13.29       14.93     15.04 o
  -4   0   6       43.50       42.43     13.55 o
  -3   0   6      788.66      787.51     27.51 o
  -2   0   6     2492.46     2495.66     69.52 o
  -1   0   6       29.94       28.06     10.16 o
   0   0   6       16.73       24.17     13.15 o
   1   0   6     2836.49     2889.56     54.64 o
   2   0   6      476.62      500.81     19.59 o
   3   0   6     4497.46     4853.35     61.29 o
   4   0   6      267.85      325.50     34.67 o
   5   0   6     1322.18     1328.88     36.80 o
   6   0   6       11.56       18.79      9.89 o
   7   0   6       17.06       10.87     22.09 o
   8   0   6      346.19      407.44     46.36 o
   9   0   6      879.95      855.90     53.19 o
  10   0   6       38.68       46.19     39.99 o
  11   0   6        0.02       30.37     39.85 o
  12   0   6       53.00      107.00     39.86 o
  13   0   6        0.43        2.74     37.88 o
 -16   1   6        0.25        6.80     36.25 o
 -15   1   6        3.91        8.86     25.25 o
 -14   1   6       19.93       30.82     23.70 o
 -13   1   6        9.57       17.21     23.89 o
 -12   1   6        0.13        9.06     20.95 o
 -11   1   6       11.94       16.14     21.82 o
 -10   1   6       33.10       42.17     16.69 o
  -9   1   6        4.51        7.91     16.04 o
  -8   1   6      386.76      375.40     29.90 o
  -7   1   6       54.54       50.61     14.18 o
  -6   1   6      570.33      604.00     23.22 o
  -5   1   6      233.01      230.34     14.98 o
  -4   1   6     1192.83     1138.76     21.99 o
  -3   1   6      386.40      393.07     11.78 o
  -2   1   6     1284.98     1249.30     25.45 o
  -1   1   6        5.97        3.55      5.33 o
   0   1   6      806.31      743.50     10.29 o
   1   1   6     1681.64     1688.78     36.57 o
   2   1   6      132.14      128.97      8.53 o
   3   1   6     2031.03     2086.27     26.21 o
   4   1   6     1776.29     1726.36     31.50 o
   5   1   6      335.57      295.31     15.25 o
   6   1   6      430.62      447.29     21.89 o
   7   1   6      355.99      362.04     22.62 o
   8   1   6       77.76       80.14     16.76 o
   9   1   6        9.12       19.50     16.88 o
  10   1   6      291.21      319.34     26.97 o
  11   1   6      181.52      183.16     25.83 o
  12   1   6        4.21        2.85     28.54 o
  13   1   6       21.05       29.06     32.64 o
 -15   2   6        6.62        0.00     29.62 o
 -14   2   6        4.12       26.35     26.39 o
 -13   2   6        7.33        8.44     26.83 o
 -12   2   6        2.50        0.00     25.89 o
 -11   2   6        2.00        8.73     26.63 o
 -10   2   6       14.39       16.06     27.77 o
  -9   2   6       21.02       22.36     14.01 o
  -8   2   6       24.10       23.99     13.93 o
  -7   2   6       61.85       47.90     15.11 o
  -6   2   6      119.61      138.69     15.48 o
  -5   2   6      728.92      748.13     20.30 o
  -4   2   6     1963.49     2037.78     44.80 o
  -3   2   6     1698.90     1707.92     27.25 o
  -2   2   6     1493.87     1574.98     25.23 o
  -1   2   6     5625.72     5642.97     58.81 o
   0   2   6     1332.52     1387.45     18.79 o
   1   2   6     1199.67     1253.41     17.70 o
   2   2   6        9.08       11.53      8.79 o
   3   2   6      381.66      398.67     15.31 o
   4   2   6        2.95        0.00      9.79 o
   5   2   6        5.67        2.97     11.78 o
   6   2   6        0.33        1.30     11.17 o
   7   2   6       34.76       32.54     11.13 o
   8   2   6        2.57        0.00     12.45 o
   9   2   6       87.85       76.79     17.83 o
  10   2   6        0.09        0.00     18.49 o
  11   2   6        0.48        4.60     28.72 o
  12   2   6        9.48       26.52     28.17 o
 -14   3   6       33.44       32.80     25.68 o
 -13   3   6        2.38       32.88     21.97 o
 -12   3   6      362.15      402.90     28.83 o
 -11   3   6        0.07       22.80     21.83 o
 -10   3   6        7.16       12.09     20.31 o
  -9   3   6      117.54      103.09     22.95 o
  -8   3   6       24.24       15.71     21.69 o
  -7   3   6       53.69       68.82     13.62 o
  -6   3   6        9.81       16.90      8.98 o
  -5   3   6       20.40       23.72     17.66 o
  -4   3   6       73.01       71.22     14.53 o
  -3   3   6       28.87       35.41     11.42 o
  -2   3   6       30.16       30.92      8.70 o
  -1   3   6      282.98      299.95     20.54 o
   0   3   6        0.37        5.48      4.67 o
   1   3   6        1.51       16.06     12.31 o
   2   3   6      233.35      235.21     15.41 o
   3   3   6        9.20       13.57     15.05 o
   4   3   6       18.84       18.92     17.93 o
   5   3   6        8.14       14.53     21.04 o
   6   3   6       18.10       34.23     19.69 o
   7   3   6      202.95      160.49     29.94 o
   8   3   6        2.38        0.00     22.47 o
   9   3   6       31.46       31.98     22.14 o
  10   3   6       22.08       29.43     21.20 o
  11   3   6        2.90       17.20     22.33 o
 -12   4   6        3.12        0.00     25.28 o
 -11   4   6       11.75        0.00     24.43 o
 -10   4   6        0.94        8.01     25.10 o
  -9   4   6        9.21        5.38     25.79 o
  -8   4   6       51.03       54.16     24.69 o
  -7   4   6       84.49       67.68     25.13 o
  -6   4   6       51.14       61.81     23.92 o
  -5   4   6      108.66       97.01     19.68 o
  -4   4   6        3.52       13.82     17.60 o
  -3   4   6       36.92       30.06     18.53 o
  -2   4   6        2.31        8.15     17.70 o
  -1   4   6        7.90       13.62     18.52 o
   0   4   6      118.90      111.12     19.88 o
   1   4   6      198.16      213.64     20.57 o
   2   4   6      381.89      380.49     27.33 o
   3   4   6      157.88      144.82     18.74 o
   4   4   6       26.95       29.94     17.35 o
   5   4   6       50.17       59.53     21.51 o
   6   4   6        0.94        0.00     22.36 o
   7   4   6        0.06        6.04     27.23 o
   8   4   6        0.73        0.00     23.05 o
   9   4   6        3.23        5.44     22.70 o
  -8   5   6        3.25       17.68     24.19 o
  -7   5   6       22.52       35.01     23.38 o
  -6   5   6       27.78       23.01     23.36 o
  -5   5   6        9.92        3.37     20.96 o
  -4   5   6       12.44        0.00     19.15 o
  -3   5   6        0.52       11.30     19.76 o
  -2   5   6        1.19        7.83     19.28 o
  -1   5   6      115.81      119.04     20.66 o
   0   5   6       51.87       51.65     18.45 o
   1   5   6       49.06       59.55     18.59 o
   2   5   6      111.53       98.62     18.74 o
   3   5   6       25.46       22.26     18.30 o
   4   5   6        2.02       11.54     20.35 o
   5   5   6        4.64        6.77     20.40 o
   6   5   6        6.66       39.51     23.20 o
 -16   1   7        2.01       17.78     45.71 o
 -15   1   7       10.00       41.26     33.17 o
 -14   1   7       27.59       52.96     27.98 o
 -13   1   7       31.00       41.59     28.59 o
 -12   1   7      154.12      140.15     28.11 o
 -11   1   7       41.66       50.72     29.30 o
 -10   1   7      301.16      298.21     20.78 o
  -9   1   7      104.83       97.96     18.65 o
  -8   1   7       35.38       40.62     16.18 o
  -7   1   7      392.64      395.74     17.45 o
  -6   1   7      792.68      805.70     42.15 o
  -5   1   7       53.47       58.51     11.38 o
  -4   1   7      764.44      745.49     14.46 o
  -3   1   7     1353.89     1406.84     22.25 o
  -2   1   7      313.53      316.75     13.61 o
  -1   1   7      124.18      136.89      8.34 o
   0   1   7      799.05      769.93     17.69 o
   1   1   7       84.56       84.97      9.80 o
   2   1   7      631.74      646.24     17.32 o
   3   1   7      187.93      202.16     11.55 o
   4   1   7      411.50      405.05     10.97 o
   5   1   7       23.76       33.09      7.08 o
   6   1   7      147.84      173.35     20.72 o
   7   1   7       87.34      111.36     20.93 o
   8   1   7      544.86      554.70     34.52 o
   9   1   7       20.42       18.04     16.12 o
  10   1   7      119.52      105.03     24.79 o
  11   1   7       50.46       63.24     24.04 o
  12   1   7       18.86       13.88     29.70 o
  13   1   7        2.28       10.01     31.92 o
 -15   2   7       21.69        0.00     28.97 o
 -14   2   7       48.58       10.34     27.64 o
 -13   2   7       25.92        9.39     28.81 o
 -12   2   7        0.64        0.00     27.37 o
 -11   2   7      322.78      251.59     30.87 o
 -10   2   7      478.68      482.94     30.24 o
  -9   2   7      178.19      153.39     26.26 o
  -8   2   7       56.23       33.02     16.13 o
  -7   2   7      431.56      407.08     18.47 o
  -6   2   7      565.65      569.21     33.46 o
  -5   2   7        3.69        1.96      8.82 o
  -4   2   7      460.06      445.62     17.26 o
  -3   2   7     2100.09     2017.47     33.58 o
  -2   2   7      485.29      463.27     18.70 o
  -1   2   7      198.52      182.60     16.31 o
   0   2   7     1631.03     1676.64     36.76 o
   1   2   7     1034.42     1070.27     20.70 o
   2   2   7      379.59      380.15     14.09 o
   3   2   7       14.64        8.72     12.44 o
   4   2   7      235.96      244.02     14.90 o
   5   2   7      418.71      402.24     18.64 o
   6   2   7       15.96       13.50      7.21 o
   7   2   7       40.41       44.05     12.83 o
   8   2   7       56.22       51.48     21.38 o
   9   2   7       78.52       61.60     17.84 o
  10   2   7       45.47       28.07     17.92 o
  11   2   7        0.73        7.29     25.25 o
  12   2   7       27.68       54.98     29.03 o
 -14   3   7       24.74       33.98     22.38 o
 -13   3   7      108.75       90.34     23.22 o
 -12   3   7       23.44       11.80     22.38 o
 -11   3   7       67.06       69.14     22.59 o
 -10   3   7        4.64       19.13     20.67 o
  -9   3   7        0.00        6.34     20.40 o
  -8   3   7       19.76       24.74     21.55 o
  -7   3   7       19.07       12.08     10.36 o
  -6   3   7       17.62       12.67     18.86 o
  -5   3   7       29.52       28.59     15.75 o
  -4   3   7      440.34      501.90     30.52 o
  -3   3   7        0.84       23.86     20.29 o
  -2   3   7        3.36       17.14     19.83 o
  -1   3   7      111.05      131.55     16.56 o
   0   3   7        2.98        4.79      4.81 o
   1   3   7       18.02        0.00     11.52 o
   2   3   7      259.37      235.45     13.72 o
   3   3   7       59.54       58.04     15.30 o
   4   3   7      486.98      551.79     25.55 o
   5   3   7       80.74       95.82     23.19 o
   6   3   7      225.70      191.23     23.67 o
   7   3   7        6.78        0.00     26.21 o
   8   3   7       38.68       25.81     25.83 o
   9   3   7        0.16        0.00     22.39 o
  10   3   7       56.66       27.32     21.46 o
 -12   4   7        4.02       15.38     25.95 o
 -11   4   7       22.53       21.45     24.61 o
 -10   4   7        0.09        0.00     25.04 o
  -9   4   7       46.91       52.11     25.60 o
  -8   4   7        5.29       60.93     25.42 o
  -7   4   7       93.32      122.70     26.17 o
  -6   4   7       58.41       48.49     24.08 o
  -5   4   7      359.06      413.10     31.12 o
  -4   4   7       44.80       63.35     21.81 o
  -3   4   7       20.92       23.55     20.03 o
  -2   4   7        0.64        1.83     19.23 o
  -1   4   7       99.85       95.89     21.95 o
   0   4   7       33.94       35.82     20.05 o
   1   4   7      123.91      112.12     21.76 o
   2   4   7       27.46       19.00     20.11 o
   3   4   7        0.61        1.44     18.33 o
   4   4   7       68.82       65.59     21.80 o
   5   4   7        0.01       11.56     21.19 o
   6   4   7        0.19        8.91     20.13 o
   7   4   7       46.82       25.71     27.34 o
   8   4   7        8.43        0.00     23.20 o
  -8   5   7        0.07       11.00     24.47 o
  -7   5   7        3.31        0.00     23.56 o
  -6   5   7        1.14        0.00     23.94 o
  -5   5   7        4.30        0.00     22.86 o
  -4   5   7       24.64       16.48     23.03 o
  -3   5   7        2.35       12.93     22.18 o
  -2   5   7        8.05       17.80     19.67 o
  -1   5   7        6.24       19.12     18.56 o
   0   5   7        0.65        5.12     17.45 o
   1   5   7        3.64        8.01     17.72 o
   2   5   7        6.29        0.90     18.24 o
   3   5   7        0.22        0.00     27.78 o
   4   5   7        0.11       32.87     24.08 o
   5   5   7        0.00       20.91     21.22 o
 -16   0   8        1.67        0.00     55.77 o
 -15   0   8      210.15      159.47     62.59 o
 -14   0   8       18.48       60.98     52.44 o
 -13   0   8      469.92      347.61     45.42 o
 -12   0   8        0.78       17.63     41.83 o
 -11   0   8      176.23      206.41     48.17 o
 -10   0   8      215.84      185.07     49.83 o
  -9   0   8      188.55      126.82     43.46 o
  -8   0   8      133.21      150.24     40.74 o
  -7   0   8       51.07       57.57     22.94 o
  -6   0   8      346.33      332.96     31.28 o
  -5   0   8     1186.27     1191.89     41.38 o
  -4   0   8      210.84      201.24     16.40 o
  -3   0   8      186.04      183.68     15.34 o
  -2   0   8     2227.39     2135.69     34.53 o
  -1   0   8      483.67      462.26     19.51 o
   0   0   8       57.83       78.61     24.73 o
   1   0   8       62.31       86.97     26.76 o
   2   0   8      119.39      178.49     29.08 o
   3   0   8     1994.06     2193.91     41.05 o
   4   0   8      301.14      309.50     13.51 o
   5   0   8      454.55      506.80     48.84 o
   6   0   8      121.42      134.40     25.39 o
   7   0   8       13.12       11.15     10.23 o
   8   0   8      206.74      232.46     30.55 o
   9   0   8        8.22       19.06     24.84 o
  10   0   8       48.01       36.65     25.68 o
  11   0   8       18.12       11.01     39.32 o
  12   0   8       41.20       57.04     40.25 o
 -16   1   8        3.13        9.83     34.33 o
 -15   1   8       13.78       35.29     36.13 o
 -14   1   8       25.33       50.33     30.63 o
 -13   1   8       19.45       20.72     31.05 o
 -12   1   8       11.93       37.49     27.28 o
 -11   1   8       39.70       48.79     29.94 o
 -10   1   8       28.69       44.66     20.40 o
  -9   1   8       37.47       35.76     17.75 o
  -8   1   8      365.10      380.73     30.39 o
  -7   1   8        0.91        0.00     16.01 o
  -6   1   8      188.58      194.16     15.19 o
  -5   1   8       49.18       54.30      9.89 o
  -4   1   8     1220.52     1287.14     32.15 o
  -3   1   8      266.05      280.38     11.21 o
  -2   1   8     2067.21     2235.63     45.25 o
  -1   1   8      131.29      130.90      9.86 o
   0   1   8      167.93      162.26     10.17 o
   1   1   8      339.72      336.78     12.77 o
   2   1   8       46.25       58.39     13.79 o
   3   1   8      320.61      326.01     14.51 o
   4   1   8       50.92       58.05     10.14 o
   5   1   8       86.10       82.00     11.94 o
   6   1   8      282.70      279.43     24.81 o
   7   1   8       87.60       78.93     18.57 o
   8   1   8       40.23       34.68     15.99 o
   9   1   8      671.95      608.39     47.47 o
  10   1   8        8.86       20.86     22.54 o
  11   1   8        1.09        0.00     22.85 o
  12   1   8        6.70        0.00     30.39 o
 -15   2   8        1.72        0.00     28.88 o
 -14   2   8       29.14       22.17     30.96 o
 -13   2   8        1.15        0.00     28.45 o
 -12   2   8        2.31        4.07     24.11 o
 -11   2   8      251.14      231.24     26.62 o
 -10   2   8       86.75       47.99     29.45 o
  -9   2   8     1563.38     1581.77     62.39 o
  -8   2   8     1207.78     1236.11     37.71 o
  -7   2   8      564.79      530.01     22.01 o
  -6   2   8      656.34      659.32     22.22 o
  -5   2   8       35.29       31.94     11.65 o
  -4   2   8       64.26       64.36      7.37 o
  -3   2   8     1196.80     1139.48     26.12 o
  -2   2   8      580.48      617.69     23.72 o
  -1   2   8      644.51      650.43     15.91 o
   0   2   8      985.16      998.23     23.28 o
   1   2   8      191.29      196.73     12.03 o
   2   2   8       15.44       18.47     10.07 o
   3   2   8       85.76       67.46     15.95 o
   4   2   8      148.52      144.50     16.93 o
   5   2   8      206.78      211.87     14.78 o
   6   2   8       76.11       97.48     22.41 o
   7   2   8        1.27       15.34     19.69 o
   8   2   8      124.99       89.31     21.23 o
   9   2   8       53.70       38.05     17.43 o
  10   2   8       11.87        0.00     25.09 o
  11   2   8        0.07        0.00     25.05 o
 -14   3   8        4.53        8.12     27.43 o
 -13   3   8       23.60       17.46     22.99 o
 -12   3   8      101.65      131.28     24.51 o
 -11   3   8        5.31        5.84     21.40 o
 -10   3   8       11.55       14.05     20.80 o
  -9   3   8       93.17       83.32     21.24 o
  -8   3   8       18.51       19.06     19.88 o
  -7   3   8        0.07        0.00     10.42 o
  -6   3   8       74.23       84.68     27.41 o
  -5   3   8        0.03       18.64     24.23 o
  -4   3   8       22.98       49.73     24.42 o
  -3   3   8        0.67        6.48     17.88 o
  -2   3   8        2.12        0.00     12.66 o
  -1   3   8       61.76       41.64     15.90 o
   0   3   8      182.59      182.24     10.71 o
   1   3   8        3.87       10.93     10.07 o
   2   3   8      857.69      887.06     30.38 o
   3   3   8      192.13      231.38     22.43 o
   4   3   8      164.17      164.93     20.73 o
   5   3   8      112.75      127.36     32.68 o
   6   3   8        4.16       20.15     21.39 o
   7   3   8        0.04        1.71     26.44 o
   8   3   8        1.23        0.00     26.60 o
   9   3   8        0.14        0.00     20.93 o
  10   3   8        1.92        0.00     21.02 o
 -12   4   8      106.65      102.32     28.75 o
 -11   4   8       14.96       24.98     26.44 o
 -10   4   8       39.52       22.74     24.87 o
  -9   4   8        1.65        0.00     25.87 o
  -8   4   8        3.32        9.59     24.41 o
  -7   4   8        3.62        1.84     23.35 o
  -6   4   8       18.02       12.51     24.17 o
  -5   4   8       79.42       91.22     21.59 o
  -4   4   8       48.96       37.29     20.85 o
  -3   4   8       32.32       32.49     21.05 o
  -2   4   8      176.22      200.71     25.02 o
  -1   4   8        8.61       11.23     20.63 o
   0   4   8        4.46        0.00     20.80 o
   1   4   8      149.56      114.73     22.32 o
   2   4   8        3.75        7.30     19.41 o
   3   4   8        5.77        0.00     18.87 o
   4   4   8        9.03       11.60     18.15 o
   5   4   8        8.16       16.32     22.80 o
   6   4   8       23.67       15.35     21.50 o
   7   4   8        2.70        9.16     28.37 o
   8   4   8        0.59        0.00     27.95 o
  -8   5   8        0.42        5.07     24.80 o
  -7   5   8        1.03        0.00     24.08 o
  -6   5   8        1.19        4.04     23.60 o
  -5   5   8       10.92        0.41     23.95 o
  -4   5   8       31.94       45.71     23.27 o
  -3   5   8        8.10       39.38     22.38 o
  -2   5   8       14.14       43.30     21.62 o
  -1   5   8       15.60       30.27     19.98 o
   0   5   8       23.53        2.52     20.54 o
   1   5   8        1.81        0.00     19.97 o
   2   5   8        0.02        3.00     20.36 o
   3   5   8       17.94       18.68     20.15 o
   4   5   8        2.76       22.61     27.29 o
 -16   1   9        1.74        8.79     32.24 o
 -15   1   9        3.64       23.04     37.95 o
 -14   1   9       11.34       32.45     30.34 o
 -13   1   9        7.20       58.70     32.05 o
 -12   1   9        0.07       20.71     27.21 o
 -11   1   9        9.24       46.15     25.58 o
 -10   1   9        2.31       19.89     26.06 o
  -9   1   9        0.06        6.66     16.76 o
  -8   1   9       36.88       32.38     18.75 o
  -7   1   9      359.52      368.54     21.79 o
  -6   1   9      272.79      253.36     19.48 o
  -5   1   9      918.40      904.15     24.20 o
  -4   1   9      163.45      178.21     14.32 o
  -3   1   9     2183.29     2232.86     32.32 o
  -2   1   9      274.01      302.51     15.19 o
  -1   1   9      309.60      337.59     13.51 o
   0   1   9        0.39        4.37      8.95 o
   1   1   9     1289.99     1261.68     28.33 o
   2   1   9        0.27       14.48     14.08 o
   3   1   9      743.78      787.02     19.66 o
   4   1   9      186.19      181.25     10.78 o
   5   1   9      183.17      153.13      8.84 o
   6   1   9       10.07       21.43     18.56 o
   7   1   9        7.34        0.47     15.90 o
   8   1   9       55.07       58.67     22.12 o
   9   1   9        4.36       21.12     21.67 o
  10   1   9       37.96       33.55     23.71 o
  11   1   9        0.57        9.17     23.09 o
 -15   2   9       30.12       39.06     24.61 o
 -14   2   9        0.65        0.00     24.49 o
 -13   2   9        4.61        8.57     24.46 o
 -12   2   9       12.61       33.15     24.55 o
 -11   2   9       10.39       18.58     23.98 o
 -10   2   9      445.78      406.24     31.04 o
  -9   2   9      131.69      121.69     27.39 o
  -8   2   9        2.66        5.39     16.63 o
  -7   2   9       51.38       49.71     13.82 o
  -6   2   9        6.93        8.92     10.97 o
  -5   2   9       47.79       43.99      9.91 o
  -4   2   9      198.31      182.51     10.81 o
  -3   2   9      754.98      780.76     24.87 o
  -2   2   9       24.42        9.60      7.74 o
  -1   2   9      457.17      424.03     22.97 o
   0   2   9      142.51      161.84     13.24 o
   1   2   9       20.01       19.56     11.33 o
   2   2   9      180.11      184.56     17.75 o
   3   2   9        0.72        2.75     15.61 o
   4   2   9       37.01       36.23     15.73 o
   5   2   9       33.43       32.58     15.31 o
   6   2   9       54.54       56.07     18.27 o
   7   2   9       78.33       73.31     21.69 o
   8   2   9        0.07       13.52     21.17 o
   9   2   9        0.09        3.03     17.65 o
  10   2   9        0.62        0.00     25.70 o
  11   2   9        0.03        2.38     26.25 o
 -13   3   9        2.20        0.00     23.72 o
 -12   3   9        0.32        0.00     26.66 o
 -11   3   9        2.75        0.17     26.79 o
 -10   3   9        0.33        0.00     26.66 o
  -9   3   9       14.37       32.70     26.62 o
  -8   3   9      109.61      137.73     27.24 o
  -7   3   9       45.93       45.07     27.58 o
  -6   3   9       16.24       19.23     22.58 o
  -5   3   9      361.50      362.59     26.52 o
  -4   3   9       57.19       45.88     21.11 o
  -3   3   9      570.01      593.67     27.08 o
  -2   3   9       56.55       51.47     13.92 o
  -1   3   9     1090.04     1118.91     33.51 o
   0   3   9       92.44      128.47     22.70 o
   1   3   9     1127.96     1151.39     34.11 o
   2   3   9       38.36       45.48     20.25 o
   3   3   9      458.72      504.26     30.65 o
   4   3   9        1.31       19.62     18.25 o
   5   3   9        0.03       12.01     16.91 o
   6   3   9       25.06       52.50     22.39 o
   7   3   9        3.59        0.36     26.94 o
   8   3   9        0.30       24.48     28.36 o
   9   3   9        0.10       13.60     21.30 o
 -11   4   9        3.36       11.59     26.66 o
 -10   4   9       32.19       38.25     26.94 o
  -9   4   9       18.78       17.69     25.48 o
  -8   4   9       59.69       74.37     26.94 o
  -7   4   9       12.96        0.01     24.93 o
  -6   4   9        5.96       24.05     29.18 o
  -5   4   9        3.87       10.99     22.36 o
  -4   4   9        8.26       16.47     17.46 o
  -3   4   9       12.78       13.45     17.10 o
  -2   4   9       46.49       52.01     22.03 o
  -1   4   9       15.82        0.00     21.40 o
   0   4   9      109.85      104.65     24.24 o
   1   4   9        5.09        0.00     19.58 o
   2   4   9       29.46       29.87     19.52 o
   3   4   9        0.47       20.84     18.75 o
   4   4   9        0.04       19.22     19.35 o
   5   4   9        1.05        0.00     23.78 o
   6   4   9        8.36       46.28     27.94 o
   7   4   9        1.73       16.55     28.24 o
  -7   5   9       40.15        9.72     24.96 o
  -6   5   9       29.70       23.36     24.84 o
  -5   5   9       28.75       37.06     23.76 o
  -4   5   9        6.01       24.91     24.57 o
  -3   5   9        0.52       12.01     23.04 o
  -2   5   9       13.42       24.82     23.24 o
  -1   5   9        5.18        0.00     21.59 o
   0   5   9        3.81        1.67     21.61 o
   1   5   9        0.60        1.52     20.98 o
   2   5   9       11.16        7.02     21.58 o
   3   5   9        0.68        0.00     21.10 o
 -16   0  10        3.80       12.68     52.97 o
 -15   0  10        2.57       11.72     52.67 o
 -14   0  10      119.94      130.14     47.30 o
 -13   0  10       27.57       47.58     43.41 o
 -12   0  10        8.89        2.93     41.67 o
 -11   0  10      663.96      698.32     42.06 o
 -10   0  10      966.15     1012.42    141.85 o
  -9   0  10       60.56       24.39     32.44 o
  -8   0  10       56.07       70.88     32.62 o
  -7   0  10     1214.74     1131.31     49.35 o
  -6   0  10     1033.59     1018.71     44.03 o
  -5   0  10        1.85        5.91     26.14 o
  -4   0  10      451.83      533.48     34.40 o
  -3   0  10     2331.76     2401.29     56.44 o
  -2   0  10      686.77      687.23     36.38 o
  -1   0  10        0.82       25.37     43.69 o
   0   0  10       28.81       51.74     43.97 o
   1   0  10      542.53      565.97     38.23 o
   2   0  10       31.44       17.09     29.77 o
   3   0  10      136.90      138.95     29.42 o
   4   0  10        5.78        4.91     12.36 o
   5   0  10       64.19      110.04     52.29 o
   6   0  10       52.94       74.55     46.51 o
   7   0  10       33.84       51.08     24.39 o
   8   0  10        7.48       21.02     23.12 o
   9   0  10        2.35        0.00     24.60 o
  10   0  10        0.94       16.94     23.30 o
  11   0  10        0.00       35.75     40.96 o
 -15   1  10        5.28       34.75     38.70 o
 -14   1  10        3.47       43.92     34.77 o
 -13   1  10       54.72       73.72     26.77 o
 -12   1  10       19.90       19.54     24.34 o
 -11   1  10      418.84      447.39     31.15 o
 -10   1  10      102.88      117.49     22.00 o
  -9   1  10       64.43       63.39     15.61 o
  -8   1  10      133.36      183.82     23.78 o
  -7   1  10      373.44      397.00     23.03 o
  -6   1  10      487.77      515.21     17.90 o
  -5   1  10      422.79      432.83     19.97 o
  -4   1  10      105.75      113.30     11.63 o
  -3   1  10      207.53      191.13     17.43 o
  -2   1  10      380.70      385.72     17.51 o
  -1   1  10      228.28      230.41     16.41 o
   0   1  10      263.39      277.95     18.60 o
   1   1  10      367.00      350.11     17.40 o
   2   1  10       17.32       34.53     15.76 o
   3   1  10        4.90       28.99     12.86 o
   4   1  10      453.38      451.82     27.97 o
   5   1  10       15.56       17.62      6.52 o
   6   1  10        8.38        2.24     17.56 o
   7   1  10       10.71       23.73     15.90 o
   8   1  10       42.91       32.42     15.79 o
   9   1  10       39.72       31.20     23.23 o
  10   1  10        0.18       25.16     22.20 o
  11   1  10        0.36        3.82     23.63 o
 -15   2  10        3.31        0.00     24.62 o
 -14   2  10       54.78       62.40     24.74 o
 -13   2  10       17.20       34.05     25.24 o
 -12   2  10       52.95       58.79     25.16 o
 -11   2  10       51.85       57.54     24.83 o
 -10   2  10        8.48        0.00     17.07 o
  -9   2  10      109.01      111.70     18.81 o
  -8   2  10      155.33      182.19     19.42 o
  -7   2  10      329.74      349.46     24.24 o
  -6   2  10      240.04      236.33     15.07 o
  -5   2  10       55.28       44.71      8.34 o
  -4   2  10      446.32      409.17     15.14 o
  -3   2  10       57.70       50.55     11.65 o
  -2   2  10       14.78       16.47      9.92 o
  -1   2  10      104.43      107.51     12.50 o
   0   2  10       56.61       44.75     14.35 o
   1   2  10       80.98       90.53     16.94 o
   2   2  10       75.49       62.54     13.35 o
   3   2  10       64.73       39.74     15.75 o
   4   2  10      106.66      110.10     17.07 o
   5   2  10      118.93      109.88     15.49 o
   6   2  10      279.28      262.55     25.11 o
   7   2  10      126.97      129.33     26.43 o
   8   2  10      168.87      142.73     23.75 o
   9   2  10      151.07      164.53     27.66 o
  10   2  10       25.92       18.18     25.44 o
 -13   3  10        0.00        0.00     24.19 o
 -12   3  10        0.08        0.00     23.93 o
 -11   3  10       86.75       82.06     25.34 o
 -10   3  10        0.87        0.00     23.31 o
  -9   3  10       22.29       22.96     22.60 o
  -8   3  10        0.33        0.10     21.50 o
  -7   3  10       25.23       55.09     22.63 o
  -6   3  10        9.24        0.00     22.03 o
  -5   3  10      407.36      391.00     37.69 o
  -4   3  10      171.42      162.80     23.89 o
  -3   3  10      179.98      174.75     21.25 o
  -2   3  10      860.50      856.14     25.93 o
  -1   3  10        2.51       12.94     14.14 o
   0   3  10        1.26        7.24     21.30 o
   1   3  10      249.78      243.19     24.29 o
   2   3  10       74.90       91.19     20.96 o
   3   3  10       12.97       31.44     18.25 o
   4   3  10       38.25       17.87     18.27 o
   5   3  10       19.63       19.20     17.36 o
   6   3  10       12.19       45.05     29.63 o
   7   3  10       10.01       25.66     27.77 o
   8   3  10        0.65        0.00     27.08 o
   9   3  10       16.36        0.00     28.53 o
 -11   4  10        1.88        5.48     26.65 o
 -10   4  10        4.94        7.19     35.21 o
  -9   4  10       38.02       39.61     27.03 o
  -8   4  10        1.12        0.00     22.11 o
  -7   4  10        0.20        0.00     20.92 o
  -6   4  10        0.38        8.48     20.40 o
  -5   4  10        5.58        0.00     18.48 o
  -4   4  10        8.76        8.59     17.79 o
  -3   4  10        1.46        0.00     21.82 o
  -2   4  10        4.30        0.00     22.42 o
  -1   4  10       36.90       44.42     22.65 o
   0   4  10        7.97        5.51     21.75 o
   1   4  10       17.46        0.00     19.34 o
   2   4  10       42.60       33.26     19.83 o
   3   4  10       38.85       44.82     20.00 o
   4   4  10       69.22       79.59     20.36 o
   5   4  10       17.80       21.84     25.85 o
   6   4  10        0.64        0.00     28.03 o
  -7   5  10       26.80       23.85     25.05 o
  -6   5  10        9.09       15.57     24.89 o
  -5   5  10       41.15       39.11     25.52 o
  -4   5  10        0.29        0.00     30.04 o
  -3   5  10       24.54        2.69     24.77 o
  -2   5  10        7.01        0.00     25.48 o
  -1   5  10       21.68        0.00     23.20 o
   0   5  10        6.63        0.00     22.21 o
   1   5  10       24.58       36.91     23.17 o
   2   5  10        3.31        0.14     21.57 o
 -15   1  11        4.58        0.00     28.31 o
 -14   1  11      127.23      201.60     30.83 o
 -13   1  11      150.23      130.77     26.84 o
 -12   1  11       37.55       52.00     19.66 o
 -11   1  11      119.69      138.73     21.72 o
 -10   1  11     1241.73     1233.64     36.97 o
  -9   1  11      637.32      692.41     31.65 o
  -8   1  11      697.93      712.22     28.61 o
  -7   1  11        4.92        6.05     12.31 o
  -6   1  11      561.23      502.99     20.57 o
  -5   1  11       51.52       71.17     16.41 o
  -4   1  11       14.20       12.52     10.68 o
  -3   1  11       20.09       30.30     11.16 o
  -2   1  11      658.07      708.56     24.26 o
  -1   1  11       17.10       35.62     17.02 o
   0   1  11      417.40      440.49     22.27 o
   1   1  11       51.50       56.65     15.61 o
   2   1  11       34.47       41.54     17.77 o
   3   1  11       76.11       73.61     16.62 o
   4   1  11       94.73      123.47     15.18 o
   5   1  11       12.43       25.99     12.91 o
   6   1  11       66.38       55.71     21.25 o
   7   1  11       47.24       40.40     17.63 o
   8   1  11       47.77       28.73     23.08 o
   9   1  11       12.26        8.71     22.07 o
  10   1  11       14.44       39.89     27.94 o
 -14   2  11       20.56       13.97     26.17 o
 -13   2  11        7.89        2.48     26.44 o
 -12   2  11        0.00       13.94     18.50 o
 -11   2  11       38.49       44.31     21.04 o
 -10   2  11       61.77       58.56     17.59 o
  -9   2  11       62.60       88.87     17.54 o
  -8   2  11      121.06      126.58     18.13 o
  -7   2  11       63.87       67.40     13.77 o
  -6   2  11       93.57       84.85     12.45 o
  -5   2  11        1.51        6.25      7.93 o
  -4   2  11       25.71       31.65     12.33 o
  -3   2  11       50.42       41.35     14.19 o
  -2   2  11      184.43      150.18     21.87 o
  -1   2  11      239.46      243.76     18.28 o
   0   2  11      216.77      174.42     16.28 o
   1   2  11      211.28      224.17     20.81 o
   2   2  11      202.37      225.60     19.78 o
   3   2  11       10.48        7.90     17.31 o
   4   2  11       14.40       10.73     15.82 o
   5   2  11       13.66       18.72     16.02 o
   6   2  11       16.71        3.57     21.75 o
   7   2  11       34.04       42.62     26.56 o
   8   2  11       51.41       66.11     23.57 o
   9   2  11       38.00       44.15     25.65 o
 -13   3  11       33.46       21.80     24.14 o
 -12   3  11        7.73       26.07     25.06 o
 -11   3  11       37.89       45.18     24.89 o
 -10   3  11        8.30        9.66     23.64 o
  -9   3  11       18.22        0.00     23.28 o
  -8   3  11      397.12      405.91     29.28 o
  -7   3  11        7.39        0.00     21.85 o
  -6   3  11       50.06       32.64     21.34 o
  -5   3  11       13.88       12.89     21.55 o
  -4   3  11       38.75       32.65     21.87 o
  -3   3  11      601.89      635.06     37.29 o
  -2   3  11       11.57       40.60     22.87 o
  -1   3  11       85.13       93.92     23.43 o
   0   3  11        9.35       11.03     21.01 o
   1   3  11        6.74       19.22     19.92 o
   2   3  11       37.08        6.36     19.20 o
   3   3  11        9.77       14.22     17.76 o
   4   3  11        6.83       19.42     18.27 o
   5   3  11        7.20       12.55     20.08 o
   6   3  11       40.60       57.89     32.47 o
   7   3  11        0.22        0.00     39.85 o
   8   3  11        0.47        3.28     28.85 o
 -11   4  11       11.39       22.44     24.37 o
 -10   4  11        0.38       14.29     22.88 o
  -9   4  11        8.78       11.48     24.20 o
  -8   4  11       33.04       45.45     23.27 o
  -7   4  11       11.03       28.72     22.56 o
  -6   4  11        1.18       14.98     20.92 o
  -5   4  11      124.52      114.68     21.81 o
  -4   4  11        2.22        7.44     23.05 o
  -3   4  11       10.74        0.00     23.01 o
  -2   4  11        0.80        1.79     23.00 o
  -1   4  11        0.32        6.54     22.46 o
   0   4  11       51.24       48.38     21.52 o
   1   4  11       41.54       29.84     21.19 o
   2   4  11       12.33       20.99     19.91 o
   3   4  11      104.45       94.30     21.78 o
   4   4  11        4.37        7.39     20.75 o
   5   4  11       17.72       38.32     31.03 o
  -5   5  11        0.26        1.59     26.64 o
  -4   5  11       10.80        0.00     26.14 o
  -3   5  11       12.11        5.59     25.89 o
  -2   5  11        8.61        0.00     25.59 o
  -1   5  11        3.60       18.96     23.10 o
   0   5  11        6.45       23.61     22.93 o
 -15   0  12        2.91        0.00     39.11 o
 -14   0  12        0.10        8.00     35.70 o
 -13   0  12       59.45       68.84     36.34 o
 -12   0  12       56.73       88.94     35.17 o
 -11   0  12       14.84        0.00     35.18 o
 -10   0  12       91.57       83.29     37.02 o
  -9   0  12       28.26       33.36     33.62 o
  -8   0  12       14.93       21.20     31.25 o
  -7   0  12      464.87      480.93     40.39 o
  -6   0  12        9.68        2.49     30.02 o
  -5   0  12     3820.95     4018.98    137.13 o
  -4   0  12       46.63       44.36     29.76 o
  -3   0  12     2448.53     2568.10     65.41 o
  -2   0  12      129.39      151.89     31.62 o
  -1   0  12      217.04      193.04     34.55 o
   0   0  12      138.33      152.87     55.69 o
   1   0  12      570.60      559.68     44.71 o
   2   0  12        0.74        0.00     34.30 o
   3   0  12       54.77       50.88     20.80 o
   4   0  12      227.48      294.13     31.49 o
   5   0  12      133.48      110.10     52.77 o
   6   0  12        0.14        0.97     40.03 o
   7   0  12       23.93        9.30     23.58 o
   8   0  12       72.39       88.67     25.66 o
   9   0  12       24.63       42.38     24.17 o
  10   0  12        3.96       20.09     42.51 o
 -15   1  12        3.09        0.00     26.12 o
 -14   1  12       19.85       22.89     21.64 o
 -13   1  12       28.45       47.95     20.95 o
 -12   1  12       13.10       18.52     19.34 o
 -11   1  12      139.46      124.57     21.31 o
 -10   1  12      722.81      727.86     31.73 o
  -9   1  12      115.20      122.26     30.05 o
  -8   1  12        0.82        0.00     21.14 o
  -7   1  12      202.04      197.82     19.30 o
  -6   1  12       38.64       47.68     15.68 o
  -5   1  12       38.17       41.68     17.50 o
  -4   1  12        4.11       18.36     16.83 o
  -3   1  12       40.07       42.97     17.34 o
  -2   1  12        0.71       10.31     17.15 o
  -1   1  12      236.93      265.36     21.74 o
   0   1  12       61.56       68.17     15.67 o
   1   1  12        0.08        7.05     15.89 o
   2   1  12      362.44      365.66     28.01 o
   3   1  12       67.79       82.10     17.47 o
   4   1  12       23.08       31.76     14.15 o
   5   1  12        1.55        0.00     22.71 o
   6   1  12      118.64      103.66     21.10 o
   7   1  12       10.02       18.93     27.63 o
   8   1  12       18.21       27.48     21.38 o
   9   1  12       11.39        8.22     22.07 o
 -14   2  12        7.01        0.00     26.62 o
 -13   2  12        7.93       29.79     26.13 o
 -12   2  12       53.11       36.61     17.61 o
 -11   2  12        0.76        4.32     18.20 o
 -10   2  12        0.07       20.62     16.14 o
  -9   2  12        8.38       26.04     17.16 o
  -8   2  12        8.53       22.05     15.59 o
  -7   2  12      270.18      250.26     19.28 o
  -6   2  12        0.21        5.83     10.99 o
  -5   2  12       45.75       34.48     11.62 o
  -4   2  12      254.01      238.26     24.25 o
  -3   2  12       79.91       65.03     17.86 o
  -2   2  12       12.68        6.30     10.09 o
  -1   2  12      459.75      375.32     19.08 o
   0   2  12       26.83        8.48     15.99 o
   1   2  12     1526.05     1411.27     74.76 o
   2   2  12      385.43      389.22     22.65 o
   3   2  12      255.36      257.92     19.76 o
   4   2  12      105.13       94.38     16.70 o
   5   2  12       15.04        3.89     23.73 o
   6   2  12       24.64        4.10     22.31 o
   7   2  12       13.16       29.60     26.67 o
   8   2  12       81.31       59.33     25.79 o
   9   2  12        5.59        5.62     24.01 o
 -13   3  12        1.04       13.04     25.30 o
 -12   3  12       23.67       26.91     25.64 o
 -11   3  12        0.07       21.53     24.82 o
 -10   3  12       38.89       35.97     24.16 o
  -9   3  12       58.36       51.72     24.39 o
  -8   3  12       32.41       39.33     22.73 o
  -7   3  12        0.00        0.00     21.52 o
  -6   3  12        1.93        0.00     21.22 o
  -5   3  12       99.68       75.99     21.81 o
  -4   3  12      122.24      138.90     25.22 o
  -3   3  12      205.74      248.69     26.87 o
  -2   3  12      171.41      202.00     25.25 o
  -1   3  12       23.10       29.49     22.29 o
   0   3  12      175.29      211.96     24.18 o
   1   3  12       14.59        6.27     20.21 o
   2   3  12       31.02       27.16     19.72 o
   3   3  12        3.51        7.40     19.06 o
   4   3  12       49.75       55.34     20.94 o
   5   3  12        0.11       27.18     30.60 o
   6   3  12        0.07        0.00     32.46 o
   7   3  12        3.17        0.00     40.19 o
 -10   4  12       11.55       36.16     23.44 o
  -9   4  12        7.68        1.34     22.92 o
  -8   4  12        0.02       15.62     22.28 o
  -7   4  12        5.73        0.00     21.70 o
  -6   4  12       63.60       63.87     22.64 o
  -5   4  12      100.57      102.32     25.68 o
  -4   4  12      114.83      112.11     24.58 o
  -3   4  12       25.33       49.29     23.69 o
  -2   4  12      201.88      190.32     29.34 o
  -1   4  12       35.77       25.10     21.80 o
   0   4  12        4.16        8.30     22.04 o
   1   4  12        1.49        0.21     20.65 o
   2   4  12        6.75       39.80     20.45 o
   3   4  12        5.05        2.93     19.84 o
   4   4  12        2.54       19.34     23.87 o
 -15   1  13       22.69       21.05     21.93 o
 -14   1  13       32.81       40.55     22.40 o
 -13   1  13        0.00        0.00     21.12 o
 -12   1  13        9.45       22.31     19.63 o
 -11   1  13        0.24       12.65     20.13 o
 -10   1  13      157.85      151.74     25.07 o
  -9   1  13       26.43       19.63     21.73 o
  -8   1  13        0.09        3.77     20.70 o
  -7   1  13      177.38      163.32     19.37 o
  -6   1  13      112.59      137.64     24.50 o
  -5   1  13        7.18       21.17     17.95 o
  -4   1  13        1.39       23.12     17.45 o
  -3   1  13      428.46      436.60     25.28 o
  -2   1  13      249.97      258.99     21.90 o
  -1   1  13       56.28       63.85     20.27 o
   0   1  13      129.18      127.92     18.68 o
   1   1  13      213.08      238.16     19.85 o
   2   1  13        4.51       24.69     24.39 o
   3   1  13        4.88       17.47     15.67 o
   4   1  13       14.79       21.39     15.81 o
   5   1  13      236.13      256.22     25.37 o
   6   1  13      100.36      118.54     32.46 o
   7   1  13       55.14       34.82     28.70 o
   8   1  13        0.35        3.93     21.66 o
   9   1  13        8.93       33.08     23.04 o
 -14   2  13       11.70       23.45     26.16 o
 -13   2  13        8.70       21.64     26.12 o
 -12   2  13       12.14       39.92     26.54 o
 -11   2  13       59.01       76.56     18.67 o
 -10   2  13        1.37       10.91     15.08 o
  -9   2  13       14.98       28.51     16.56 o
  -8   2  13        4.38       18.22     18.73 o
  -7   2  13       28.33       37.27     16.83 o
  -6   2  13        1.71       20.42     14.59 o
  -5   2  13      141.92      167.08     27.52 o
  -4   2  13       41.65       38.11     15.60 o
  -3   2  13       16.04        1.68     17.86 o
  -2   2  13        3.43        0.00     16.83 o
  -1   2  13        1.41        6.68     13.54 o
   0   2  13      312.70      240.79     35.34 o
   1   2  13       31.98       39.60     17.95 o
   2   2  13        2.99        0.00     16.24 o
   3   2  13        9.87       16.61     16.24 o
   4   2  13        2.48       11.14     17.51 o
   5   2  13        6.02       12.64     23.85 o
   6   2  13        2.64        2.65     23.97 o
   7   2  13       86.17       44.41     29.53 o
   8   2  13        1.76       25.07     23.64 o
 -12   3  13       32.88       27.18     25.15 o
 -11   3  13       12.74       26.62     25.42 o
 -10   3  13       10.40        1.91     25.03 o
  -9   3  13       49.62       36.10     24.14 o
  -8   3  13       69.42       51.99     23.89 o
  -7   3  13       26.54       22.29     22.40 o
  -6   3  13       14.94       12.35     26.88 o
  -5   3  13        0.28       21.93     26.40 o
  -4   3  13       37.36       22.54     22.31 o
  -3   3  13        3.36       28.87     22.35 o
  -2   3  13       28.24       31.32     22.50 o
  -1   3  13      153.36      176.32     24.22 o
   0   3  13        9.93       19.76     21.16 o
   1   3  13        3.36        0.00     21.44 o
   2   3  13        2.37        6.35     20.53 o
   3   3  13       54.22       48.15     19.81 o
   4   3  13       32.54       14.52     29.58 o
   5   3  13       18.48       20.19     31.74 o
   6   3  13       16.12        0.00     29.28 o
  -9   4  13       41.69       69.40     25.24 o
  -8   4  13        9.15       27.73     22.70 o
  -7   4  13       49.54       54.32     23.24 o
  -6   4  13       23.52       34.16     27.27 o
  -5   4  13       11.46       25.47     24.53 o
  -4   4  13      174.33      167.40     27.45 o
  -3   4  13        1.80       10.32     24.07 o
  -2   4  13      163.11      130.00     25.67 o
  -1   4  13        1.10        0.00     23.27 o
   0   4  13       75.27       48.55     22.55 o
   1   4  13       14.59       25.75     21.86 o
   2   4  13        3.14        0.00     21.30 o
   3   4  13       11.86        9.74     22.42 o
 -15   0  14       27.36       59.93     40.54 o
 -14   0  14      146.51      168.80     37.99 o
 -13   0  14       79.10      105.15     37.08 o
 -12   0  14      331.39      348.15     44.39 o
 -11   0  14       38.34       85.32     33.35 o
 -10   0  14     2765.14     2679.43    187.41 o
  -9   0  14       47.61       82.55     33.77 o
  -8   0  14      446.68      455.06     42.57 o
  -7   0  14      189.02      205.70     35.01 o
  -6   0  14      208.12      232.16     40.45 o
  -5   0  14      116.23      166.09     36.08 o
  -4   0  14        5.98       48.79     56.21 o
  -3   0  14       11.90       72.30    120.33 o
  -2   0  14      484.04      495.24     43.78 o
  -1   0  14        0.02       10.81     32.73 o
   0   0  14      181.58      210.34     40.85 o
   1   0  14      105.23      131.33     38.93 o
   2   0  14       90.24      100.46     26.69 o
   3   0  14       48.80       24.69     20.23 o
   4   0  14        0.50        0.00     46.10 o
   5   0  14       41.67       55.27     49.95 o
   6   0  14       24.96       60.23     43.77 o
   7   0  14        7.15        0.07     24.21 o
   8   0  14        5.99       26.78     42.94 o
 -14   1  14        4.41        0.00     23.32 o
 -13   1  14        2.79       28.53     21.61 o
 -12   1  14       57.62      102.68     35.05 o
 -11   1  14       43.77       96.13     29.69 o
 -10   1  14       29.52       42.92     21.03 o
  -9   1  14       10.88       18.17     20.47 o
  -8   1  14       12.13       23.27     21.40 o
  -7   1  14       14.60        2.98     18.00 o
  -6   1  14       22.33       29.68     18.37 o
  -5   1  14       59.42       79.46     19.42 o
  -4   1  14        0.35       32.15     18.64 o
  -3   1  14        7.96       31.01     19.55 o
  -2   1  14        3.64        3.90     19.82 o
  -1   1  14      194.88      217.45     23.97 o
   0   1  14       61.93       69.25     17.93 o
   1   1  14       11.17       19.94     17.52 o
   2   1  14        0.02        3.54     18.31 o
   3   1  14       24.24       36.86     17.54 o
   4   1  14       20.91       18.95     23.23 o
   5   1  14       40.46       47.20     28.20 o
   6   1  14        0.38        0.00     31.56 o
   7   1  14        2.25        1.44     28.13 o
   8   1  14       19.20        0.00     22.32 o
 -13   2  14        7.86       16.88     25.67 o
 -12   2  14       34.40       40.37     26.37 o
 -11   2  14        4.64        5.02     25.98 o
 -10   2  14       34.73       49.32     25.15 o
  -9   2  14       24.77       40.84     28.47 o
  -8   2  14      170.00      185.01     19.29 o
  -7   2  14       44.08       43.29     15.40 o
  -6   2  14      185.58      176.41     22.22 o
  -5   2  14       26.60       37.64     15.56 o
  -4   2  14      146.58      133.42     18.03 o
  -3   2  14        5.21        0.00     16.20 o
  -2   2  14       26.02       18.07     16.32 o
  -1   2  14       50.44       30.79     24.43 o
   0   2  14        9.37        0.00     22.45 o
   1   2  14      154.73      165.26     23.14 o
   2   2  14       20.84       31.07     19.62 o
   3   2  14       44.42       32.11     21.41 o
   4   2  14       55.70       62.09     31.80 o
   5   2  14        2.75        6.48     26.46 o
   6   2  14        3.29        0.00     40.84 o
   7   2  14        9.43        0.00     34.02 o
 -12   3  14        2.41        0.00     26.00 o
 -11   3  14       10.83       14.24     25.69 o
 -10   3  14       52.80       34.39     25.59 o
  -9   3  14       91.65       81.81     24.49 o
  -8   3  14       41.06       57.03     24.82 o
  -7   3  14      112.59      114.26     31.36 o
  -6   3  14       20.24       11.01     27.67 o
  -5   3  14       48.07       72.93     24.55 o
  -4   3  14        0.01        4.89     23.46 o
  -3   3  14        2.99       15.37     23.10 o
  -2   3  14        9.93       38.48     22.68 o
  -1   3  14       75.16       68.08     23.66 o
   0   3  14        4.85       14.18     20.41 o
   1   3  14       11.35        6.09     21.33 o
   2   3  14        4.88        0.00     20.53 o
   3   3  14        1.26       21.24     22.17 o
   4   3  14        0.58        6.34     28.48 o
   5   3  14       46.14       51.47     32.34 o
  -8   4  14       55.04       54.62     24.48 o
  -7   4  14        6.68       20.86     28.41 o
  -6   4  14        2.10       12.99     26.98 o
  -5   4  14        3.50        0.00     24.82 o
  -4   4  14       22.42       28.26     24.70 o
  -3   4  14       71.19       54.12     24.26 o
  -2   4  14       27.01       35.69     22.56 o
  -1   4  14        3.56       16.15     22.15 o
   0   4  14       40.49       45.24     22.13 o
   1   4  14       18.69        9.55     22.33 o
   2   4  14        0.35        0.00     21.34 o
 -14   1  15        1.31        5.29     22.08 o
 -13   1  15       31.38       37.73     22.06 o
 -12   1  15        9.67       24.78     21.72 o
 -11   1  15       14.11       14.02     20.07 o
 -10   1  15       15.73       27.00     19.52 o
  -9   1  15       26.84       49.00     20.42 o
  -8   1  15        0.48       12.64     31.66 o
  -7   1  15      380.15      387.41     23.22 o
  -6   1  15      131.30      162.31     20.94 o
  -5   1  15      403.27      406.57     24.64 o
  -4   1  15      416.15      388.41     26.12 o
  -3   1  15      160.90      154.26     22.86 o
  -2   1  15      213.52      239.72     24.18 o
  -1   1  15      260.73      258.61     24.83 o
   0   1  15      361.70      359.34     28.90 o
   1   1  15      367.45      316.60     26.80 o
   2   1  15      239.89      237.83     30.51 o
   3   1  15       12.09       20.64     25.41 o
   4   1  15       39.24       37.11     23.90 o
   5   1  15        2.45       33.93     28.16 o
   6   1  15        0.71       16.65     31.76 o
   7   1  15        0.70        0.00     28.81 o
 -13   2  15       10.45       11.05     26.08 o
 -12   2  15       11.78       23.28     41.66 o
 -11   2  15        0.19       25.06     36.84 o
 -10   2  15        2.67       18.48     29.54 o
  -9   2  15        3.46        4.84     28.66 o
  -8   2  15       58.34       45.69     29.87 o
  -7   2  15       46.08       25.94     28.04 o
  -6   2  15        2.24        0.00     14.93 o
  -5   2  15       17.56        0.28     15.27 o
  -4   2  15       47.38       37.31     16.29 o
  -3   2  15       15.20        8.11     16.38 o
  -2   2  15        9.81        5.92     16.89 o
  -1   2  15      124.41      118.59     25.33 o
   0   2  15       92.81       90.20     25.45 o
   1   2  15       29.68       40.95     21.94 o
   2   2  15       38.45       44.19     20.32 o
   3   2  15        6.08       30.53     30.48 o
   4   2  15       23.66       23.08     30.72 o
   5   2  15        0.84        0.79     26.94 o
   6   2  15        0.49        0.00     40.28 o
 -11   3  15       10.66        4.62     25.34 o
 -10   3  15        0.12       14.68     24.59 o
  -9   3  15        1.59        3.54     27.58 o
  -8   3  15        1.81        0.00     28.86 o
  -7   3  15        3.91       16.23     27.30 o
  -6   3  15      103.52       60.61     27.82 o
  -5   3  15        0.08        0.00     24.16 o
  -4   3  15       44.43       54.48     29.15 o
  -3   3  15        2.89       15.52     23.96 o
  -2   3  15        4.80       12.10     22.73 o
  -1   3  15       12.69       22.89     23.39 o
   0   3  15       21.04       48.10     22.85 o
   1   3  15        0.71       12.84     21.54 o
   2   3  15       64.86       65.03     24.46 o
   3   3  15        1.25        3.66     29.31 o
   4   3  15       19.12        8.23     33.32 o
  -7   4  15        0.92        0.00     26.22 o
  -6   4  15       51.06       46.82     28.31 o
  -5   4  15        0.11        0.00     26.88 o
  -4   4  15      173.13      142.28     28.37 o
  -3   4  15       11.83       11.38     25.50 o
  -2   4  15       49.62       45.98     24.09 o
  -1   4  15        2.45       23.73     23.26 o
   0   4  15       15.85        4.27     23.42 o
 -14   0  16        2.53        2.98     35.52 o
 -13   0  16       85.78       65.22     33.59 o
 -12   0  16      266.62      246.24     41.31 o
 -11   0  16      101.58       48.77     32.06 o
 -10   0  16      604.36      589.81     47.48 o
  -9   0  16        1.61        1.51     31.13 o
  -8   0  16        3.03       12.27     29.02 o
  -7   0  16      159.67      141.25     32.05 o
  -6   0  16       40.23       44.07     97.71 o
  -5   0  16        0.28       10.66     36.13 o
  -4   0  16       56.61       76.07     35.50 o
  -3   0  16      420.31      445.80     43.91 o
  -2   0  16      104.98       91.97     34.82 o
  -1   0  16       43.99       44.75     32.37 o
   0   0  16      254.13      294.08     42.85 o
   1   0  16      103.01      100.82     28.95 o
   2   0  16       18.05        1.63     22.45 o
   3   0  16       48.17       49.36     30.04 o
   4   0  16        5.01       24.66     50.04 o
   5   0  16      404.45      328.62     62.78 o
   6   0  16        3.99       29.99     40.25 o
 -13   1  16        0.38       21.61     20.98 o
 -12   1  16        0.05        4.26     21.10 o
 -11   1  16        3.15       21.64     21.30 o
 -10   1  16       28.36       58.16     25.51 o
  -9   1  16       11.01        6.56     19.55 o
  -8   1  16        0.00       10.68     19.50 o
  -7   1  16        5.68       18.68     19.17 o
  -6   1  16      266.35      302.23     22.86 o
  -5   1  16        7.77       20.19     18.66 o
  -4   1  16       82.08       82.29     19.86 o
  -3   1  16       23.37        5.14     19.25 o
  -2   1  16       71.82       55.25     19.85 o
  -1   1  16       54.46       53.49     20.24 o
   0   1  16      279.74      275.25     26.89 o
   1   1  16       55.51       53.42     16.94 o
   2   1  16        0.13       10.06     20.20 o
   3   1  16       19.35       41.25     26.90 o
   4   1  16        2.44        0.00     23.91 o
   5   1  16        0.95       26.00     30.46 o
   6   1  16        0.55       40.68     31.29 o
 -12   2  16        2.17        3.00     30.78 o
 -11   2  16      103.12       79.60     31.00 o
 -10   2  16       10.60       21.36     29.86 o
  -9   2  16       43.67       44.29     30.72 o
  -8   2  16        1.02        6.30     30.02 o
  -7   2  16        2.13       21.20     28.47 o
  -6   2  16       23.42       51.84     30.03 o
  -5   2  16       16.65        6.84     23.97 o
  -4   2  16       14.56        0.00     25.40 o
  -3   2  16       92.13       62.64     17.50 o
  -2   2  16       58.82       44.03     17.34 o
  -1   2  16       57.83       57.79     24.45 o
   0   2  16       26.64        0.00     23.39 o
   1   2  16        0.02       29.09     21.74 o
   2   2  16        0.68        7.36     24.61 o
   3   2  16       19.25       41.56     32.01 o
   4   2  16        0.32       39.83     31.68 o
   5   2  16        6.92       19.69     28.18 o
 -10   3  16        2.12        2.25     30.18 o
  -9   3  16       15.47       29.87     31.27 o
  -8   3  16       22.82       36.82     30.68 o
  -7   3  16       31.02       54.68     28.26 o
  -6   3  16        4.04        9.22     28.41 o
  -5   3  16       12.10       13.34     23.98 o
  -4   3  16       39.78       24.71     24.70 o
  -3   3  16       31.48       28.89     24.82 o
  -2   3  16       36.71       52.06     24.84 o
  -1   3  16        1.37       22.79     23.21 o
   0   3  16       64.47       66.15     25.35 o
   1   3  16        8.43        0.00     21.84 o
   2   3  16        5.95        6.23     31.22 o
   3   3  16        0.83       16.23     29.79 o
  -4   4  16        6.14        0.00     25.56 o
 -13   1  17       22.19       32.61     31.76 o
 -12   1  17       79.47       71.15     22.32 o
 -11   1  17       92.16       72.30     21.17 o
 -10   1  17      164.14      172.50     24.23 o
  -9   1  17       28.61       50.45     20.41 o
  -8   1  17       69.91       83.05     19.95 o
  -7   1  17      108.22      103.23     21.77 o
  -6   1  17      120.97      125.64     20.09 o
  -5   1  17       13.45       25.45     18.16 o
  -4   1  17        1.82       13.79     18.78 o
  -3   1  17        0.30       15.75     19.19 o
  -2   1  17       51.10       35.14     27.66 o
  -1   1  17      129.57      109.42     21.24 o
   0   1  17       22.72       38.05     20.87 o
   1   1  17        0.13        9.80     18.20 o
   2   1  17       26.53       49.88     26.54 o
   3   1  17        9.45        9.87     26.76 o
   4   1  17        0.04        8.93     25.66 o
   5   1  17        9.94        0.00     40.35 o
 -11   2  17        6.19       25.46     29.93 o
 -10   2  17        0.05       19.10     29.47 o
  -9   2  17       20.99       18.09     29.51 o
  -8   2  17        6.17        7.46     29.54 o
  -7   2  17       18.86       34.47     28.82 o
  -6   2  17       52.42       57.77     29.94 o
  -5   2  17        4.67       30.50     25.74 o
  -4   2  17        1.91        7.40     25.65 o
  -3   2  17        0.02        0.00     25.18 o
  -2   2  17        0.61       31.06     25.86 o
  -1   2  17       17.81       24.97     24.63 o
   0   2  17        8.41        0.00     23.62 o
   1   2  17        7.70        9.63     25.49 o
   2   2  17        0.17       23.65     31.83 o
   3   2  17        5.18       20.44     30.62 o
   4   2  17        0.01        0.00     35.78 o
  -9   3  17       42.85       13.05     33.55 o
  -8   3  17       45.10       36.98     29.82 o
  -7   3  17       23.80       18.00     30.58 o
  -6   3  17        2.52        5.36     30.19 o
  -5   3  17       41.92       39.37     29.29 o
  -4   3  17       11.16        0.00     26.34 o
  -3   3  17       10.66        0.00     25.06 o
  -2   3  17        1.05        0.00     23.93 o
  -1   3  17       31.50       51.53     25.45 o
   0   3  17       32.30       29.87     21.86 o
   1   3  17        0.85       17.74     24.39 o
 -12   0  18       19.57       31.28     31.92 o
 -11   0  18       39.08       12.46     36.20 o
 -10   0  18        3.30        6.53     30.95 o
  -9   0  18       12.51       28.61     45.26 o
  -8   0  18        0.41       37.40     45.17 o
  -7   0  18       76.52       97.65     32.80 o
  -6   0  18       57.68       69.31     34.03 o
  -5   0  18       19.21        3.92     32.39 o
  -4   0  18      193.60      228.03     63.69 o
  -3   0  18        2.91        0.00     30.69 o
  -2   0  18      500.62      483.35     89.35 o
  -1   0  18       49.06       41.24     37.12 o
   0   0  18      541.30      560.56     41.52 o
   1   0  18       10.56        8.59     37.52 o
   2   0  18      145.77       66.34     29.84 o
   3   0  18        0.00        9.83     47.43 o
   4   0  18        2.90       25.11     44.87 o
 -12   1  18        0.77       28.10     30.43 o
 -11   1  18      134.94      118.76     23.40 o
 -10   1  18       10.35       11.40     20.46 o
  -9   1  18       60.01       54.83     20.98 o
  -8   1  18       16.17        8.55     19.69 o
  -7   1  18       49.01       48.76     20.79 o
  -6   1  18       10.02       30.80     20.89 o
  -5   1  18        0.61        4.94     19.57 o
  -4   1  18       29.62       22.01     23.60 o
  -3   1  18        7.36       12.43     20.71 o
  -2   1  18       50.12       91.69     20.44 o
  -1   1  18       92.50       91.32     21.19 o
   0   1  18       14.16       24.59     21.91 o
   1   1  18        0.82       41.13     31.95 o
   2   1  18       10.12        0.00     33.07 o
   3   1  18        0.49        8.98     27.91 o
 -10   2  18       10.21       37.78     31.46 o
  -9   2  18        3.22       43.82     29.69 o
  -8   2  18       43.04       62.11     29.75 o
  -7   2  18        1.58       10.33     29.66 o
  -6   2  18      186.71      198.04     34.19 o
  -5   2  18        3.03       17.17     28.92 o
  -4   2  18       95.46       75.03     27.08 o
  -3   2  18        0.16        7.47     25.82 o
  -2   2  18       46.93       44.81     26.12 o
  -1   2  18        0.29        0.02     25.17 o
   0   2  18       17.32        8.37     24.45 o
   1   2  18        1.66        2.80     32.43 o
   2   2  18       14.66       14.35     33.53 o
  -7   3  18        0.88        8.40     28.02 o
  -6   3  18       26.87       21.77     32.54 o
  -5   3  18        9.07        0.00     30.00 o
  -4   3  18       11.22        0.00     29.59 o
  -3   3  18        7.28       22.60     25.99 o
  -2   3  18       17.12       44.01     25.21 o
  -1   3  18        4.37       28.76     25.09 o
 -11   1  19       42.18       59.49     30.82 o
 -10   1  19       20.72       20.92     29.29 o
  -9   1  19       50.39       56.02     29.63 o
  -8   1  19        0.32       21.56     20.20 o
  -7   1  19        8.90       22.29     20.54 o
  -6   1  19       33.94       13.04     21.88 o
  -5   1  19       42.27       48.91     20.84 o
  -4   1  19        5.88        5.72     19.81 o
  -3   1  19       84.59       76.44     26.07 o
  -2   1  19       64.51       67.97     21.04 o
  -1   1  19        4.24       42.05     19.88 o
   0   1  19       50.35       45.27     23.76 o
   1   1  19        5.46       13.34     33.38 o
   2   1  19        0.40       19.56     34.82 o
  -9   2  19        3.16       27.58     30.78 o
  -8   2  19       66.00       53.14     31.38 o
  -7   2  19        0.16       12.71     30.77 o
  -6   2  19       89.65       63.21     30.32 o
  -5   2  19       19.68       17.28     29.07 o
  -4   2  19       30.66        8.54     26.70 o
  -3   2  19        2.18        9.15     27.37 o
  -2   2  19        6.63        0.00     25.79 o
  -1   2  19        2.18        7.38     25.32 o
   0   2  19       20.65       25.80     39.24 o
 -10   0  20        1.57        0.00     51.00 o
  -9   0  20        8.87        0.00     39.58 o
  -8   0  20       26.06       44.78     33.53 o
  -7   0  20      247.50      174.18     38.24 o
  -6   0  20        2.16        0.00     32.51 o
  -5   0  20       48.77       18.41     33.38 o
  -4   0  20        0.77       13.98     33.91 o
  -3   0  20      118.97       90.99     37.14 o
  -2   0  20      185.89      110.81     79.77 o
  -1   0  20      179.39      132.51     33.00 o
   0   0  20      172.42      107.38     37.78 o
   1   0  20        2.04       14.81     31.43 o
  -9   1  20        5.08       21.79     39.49 o
  -8   1  20        4.58       40.59     30.29 o
  -7   1  20       16.73       25.39     29.92 o
  -6   1  20        5.05       15.93     21.42 o
  -5   1  20        3.42       32.21     21.25 o
  -4   1  20        0.00        0.61     20.43 o
  -3   1  20        1.16        5.49     19.88 o
  -2   1  20        0.04       12.57     19.11 o
  -1   1  20        1.79        3.90     21.10 o
   0   1  20        8.41       18.91     24.09 o
  -6   2  20        8.08       24.74     29.84 o
  -5   2  20       20.24       73.96     31.04 o
  -4   2  20        1.35       12.97     28.31 o
  -3   2  20       21.94        6.48     26.73 o
  -6   1  21       11.38       18.74     31.38 o
  -5   1  21        0.47        0.00     30.69 o
  -4   1  21       53.21       54.36     32.19 o
  -3   1  21       11.91       32.60     27.12 o
 
